# Supplementary material for: Psychological interventions mitigated occupational stress in high-risk workers in Shenzhen, China
Source: Front Public Health. 2025 Jul 18;13:1636004. doi: 10.3389/fpubh.2025.1636004 (PMC12313477; doi:10.3389/fpubh.2025.1636004)
Supplement: Supplementary file 1 [file Table_1.xlsx]

## Sheet: baseline
id	occupation	age	gender	ethnicity	education	marriage	smoking	drinking	regular_excerciser	weekly working hours	working years	jcq_1	jcq_2	jcq_3	jcq_4	jcq_5	jcq_6	jcq_7	jcq_8	jcq_9	jcq_10	jcq_11	jcq_12	jcq_13	jcq_14	jcq_15	jcq_16	jcq_17	jcq_18	jcq_19	jcq_20	jcq_21	jcq_22
1	firefighter	23	male	han	high school or vocational school	single	never or occasional smoker	never or occasional drinker	yes	49-56	1	agree entirely	agree	agree entirely	disagree	agree	agree	disagree	disagree	agree	agree	agree	disagree	agree	agree	agree entirely	agree	agree	agree	disagree	agree	agree	agree
2	firefighter	24	male	han	high school or vocational school	single	current smoker	never or occasional drinker	yes	<40	2	agree	agree	agree	agree	agree	agree	agree	agree	agree	agree	agree	agree	agree	agree	agree	agree	agree	agree	agree	agree	disagree	agree
3	firefighter	24	male	han	college or higher	single	never or occasional smoker	never or occasional drinker	yes	>56	2	agree	agree	agree	disagree	agree	disagree	agree	disagree	agree	agree	agree	disagree	agree	agree	agree	agree	agree	agree	agree	agree	agree	agree
4	firefighter	27	male	han	college or higher	married	current smoker	former drinker	yes	>56	6	agree	agree	disagree	agree	agree	agree	agree	disagree	agree	disagree	agree	disagree	agree	agree	agree	agree	agree	agree	agree	agree	agree	agree
5	firefighter	25	male	han	high school or vocational school	married	current smoker	never or occasional drinker	yes	>56	6	agree	agree	agree	agree	agree	agree	agree	agree	agree	agree	agree	agree	agree	agree	agree	agree	agree	agree	agree	agree	agree	agree
6	firefighter	30	male	han	college or higher	married	never or occasional smoker	never or occasional drinker	yes	>56	1	agree	agree	agree	disagree	disagree	disagree	disagree	disagree	agree	agree	agree	disagree	agree	agree	agree	agree	agree	agree	agree	agree	agree	agree entirely
7	bus_driver	49	male	han	high school or vocational school	married	current smoker		no	49-56	26	agree	agree	disagree	disagree entirely	disagree	agree entirely	disagree entirely	disagree entirely	disagree entirely	agree entirely	agree	disagree entirely	disagree entirely	agree entirely	agree	disagree	disagree	agree	disagree	agree	disagree	disagree
8	firefighter	29	male	han	college or higher	married	former smoker	former drinker	yes	>56	11	agree	agree	disagree	agree	agree	agree	disagree	disagree	disagree	agree	agree	disagree	disagree	agree	agree	agree	agree	agree	agree	agree	agree	agree
9	firefighter	23	female	han	college or higher	single	never or occasional smoker	never or occasional drinker	no	40-48	1	agree entirely	agree	agree	agree	agree	disagree	disagree	agree	agree	agree	agree	disagree entirely	agree	disagree	agree	agree	agree	agree	agree	agree	agree	agree
10	firefighter	25	male	han	college or higher	single	current smoker	former drinker	yes	>56	4	agree	agree entirely	disagree entirely	disagree entirely	disagree entirely	disagree entirely	disagree entirely	disagree entirely	disagree entirely	agree entirely	agree entirely	agree entirely	disagree	disagree	disagree	agree	agree	agree	disagree entirely	disagree	agree	agree
11	firefighter	25	male	han	high school or vocational school	single	never or occasional smoker	former drinker	yes	>56	4	agree	agree	agree	agree	agree	disagree	agree	disagree	agree	agree	agree	disagree	agree	disagree	agree	agree	agree	agree	agree	agree	agree	agree
12	firefighter	23	male	han	college or higher	married	current smoker	current drinker	yes	>56	1	agree	agree	agree	agree	agree	agree	agree	agree	agree	agree	agree	agree	agree	agree	agree	agree	agree	agree	agree	agree	agree	agree
13	firefighter	24	male	han	college or higher	single	never or occasional smoker	never or occasional drinker	yes	>56	4	disagree	disagree	agree entirely	agree	disagree	disagree	disagree entirely	disagree entirely	disagree entirely	agree	agree entirely	disagree	disagree	disagree	disagree entirely	disagree	disagree	disagree entirely	disagree entirely	agree	agree	agree
14	VDT_operator	44	male	han	college or higher	married				49-56	14	agree	agree	agree	agree	agree	agree	disagree	disagree	agree	disagree	agree	disagree entirely	disagree	agree	agree	agree	agree	agree	agree	agree	agree	agree
15	firefighter	25	male	han	high school or vocational school	single	never or occasional smoker	never or occasional drinker	yes	>56	2	agree	agree	agree	agree	agree	disagree	disagree	disagree	disagree	disagree	agree	disagree	agree	agree	agree	agree	agree	agree	agree	agree	agree	agree
16	firefighter	26	male	other	college or higher	single	current smoker	never or occasional drinker	yes	>56	8	agree	agree	agree	disagree	agree	disagree	disagree	disagree	agree	disagree	agree	agree	agree	agree	agree	agree	agree	agree	agree	agree	agree	agree
17	VDT_operator	38	female	han	college or higher	married				49-56	17	agree	agree	agree	disagree	agree	disagree	disagree	disagree	disagree	agree	agree	disagree	disagree	agree	agree	agree	agree	agree	agree	agree	agree	agree
18	firefighter	29	male	han	college or higher	married	current smoker	never or occasional drinker	yes	>56	3	agree	agree	agree	agree	agree	disagree	disagree	agree	agree	agree	agree	disagree	disagree	agree	agree	agree	agree	agree	agree	agree	agree	agree
19	firefighter	35	male	other	high school or vocational school	married	never or occasional smoker	current drinker	no	>56	2	disagree	disagree	disagree entirely	disagree entirely	disagree	disagree entirely	agree	disagree entirely	disagree entirely	disagree entirely	disagree entirely	disagree entirely	agree	disagree entirely	disagree	agree	agree	agree	disagree	disagree	disagree entirely	agree
20	bus_driver	43	male	han	high school or vocational school	married	never or occasional smoker		no	>56	3	agree entirely	agree	disagree	disagree entirely	agree	agree	disagree	disagree	disagree	disagree	agree	agree	agree	disagree	agree	agree	agree	agree	agree	agree	agree	agree
21	firefighter	29	male	han	high school or vocational school	married	current smoker	never or occasional drinker	yes	40-48	3	agree	agree	agree	agree	agree	agree	agree	agree	agree	agree	agree	agree	agree	agree	agree	agree	agree	agree	agree	agree	agree	agree
22	port_worker	42	male	han	high school or vocational school	married	current smoker	never or occasional drinker	yes	>56	1	agree	agree	agree	disagree	agree	agree	agree	agree	agree	agree	agree	agree	agree	agree	agree	agree	agree	agree	agree	agree	agree	agree
23	firefighter	26	male	han	college or higher	married	former smoker	never or occasional drinker	yes	>56	6	agree	agree	agree	agree	agree	agree	agree	agree	agree	agree	agree	disagree	agree	agree	disagree	disagree	agree	agree	agree	agree	agree	agree
24	firefighter	41	female	han	college or higher	married	former smoker	former drinker	yes	49-56	12	agree	agree	agree	disagree	agree	disagree	disagree	disagree	disagree	agree	agree	agree	agree	disagree	agree	agree	agree	agree	agree	agree	agree	agree
25	firefighter	25	male	han	high school or vocational school	single	never or occasional smoker	never or occasional drinker	yes	>56	1	agree	agree	agree	disagree	disagree	disagree	agree	agree	disagree entirely	agree	agree	agree	agree	agree	agree	agree	agree	agree	agree	agree	agree	agree
26	VDT_operator	44	female	han	high school or vocational school	married				>56	23	agree	agree	agree	agree	agree	agree	disagree	agree	disagree	agree	agree	agree	agree	disagree	agree	agree	agree	agree	agree	agree	agree	agree
27	firefighter	25	male	han	college or higher	single	current smoker	never or occasional drinker	yes	>56	3	agree	agree	disagree	disagree	agree	agree	disagree	agree	agree	agree entirely	agree	disagree entirely	disagree	agree	agree	disagree	agree	agree	agree	agree	agree	agree
28	firefighter	26	male	han	high school or vocational school	single	never or occasional smoker	never or occasional drinker	yes	>56	4	agree	agree	agree	disagree	agree	agree	disagree	disagree	disagree	agree	agree	disagree	disagree	agree	agree	agree	agree	agree	agree	agree	agree	agree
29	firefighter	27	male	han	college or higher	married	never or occasional smoker	never or occasional drinker	yes	>56	1	agree	disagree	agree	agree	agree entirely	agree	disagree entirely	agree	agree	disagree	agree entirely	disagree	agree entirely	agree	agree	agree	agree	agree	agree	agree	agree	agree
30	firefighter	25	male	han	college or higher	single	never or occasional smoker	former drinker	yes	>56	3	agree entirely	disagree	agree	agree	agree	disagree entirely	agree entirely	agree	agree entirely	agree	agree	agree entirely	agree entirely	disagree	I dont have boss	I dont have boss	I dont have boss	I dont have boss	agree	agree	agree entirely	agree entirely
31	firefighter	25	male	han	college or higher	single	never or occasional smoker	former drinker	yes	40-48	1	agree	agree	disagree	disagree	agree	agree	disagree	disagree	disagree	agree	agree	disagree entirely	disagree	agree	agree	agree	agree	agree	agree	agree	agree	agree
32	firefighter	32	male	han	college or higher	married	current smoker	never or occasional drinker	yes	>56	12	agree	agree	disagree	disagree	agree	agree	disagree	disagree	disagree	agree	agree	disagree entirely	agree	agree	agree	agree	agree	agree	agree entirely	agree	agree	agree
33	firefighter	31	male	han	high school or vocational school	married	current smoker	never or occasional drinker	yes	49-56	3	agree entirely	agree	agree	disagree	agree	disagree	disagree	agree	disagree	disagree	agree	disagree	agree	disagree	agree entirely	agree	agree	agree entirely	agree	agree	agree	agree
34	port_worker	25	male	han	high school or vocational school	single	current smoker	current drinker	no	49-56	3	agree	agree entirely	disagree	disagree	agree entirely	agree	disagree	disagree	disagree	agree	agree	disagree	agree	disagree	agree	agree	agree	agree	agree	agree	agree	agree
35	bus_driver	50	male	han	high school or vocational school	married	never or occasional smoker		no	>56	10	agree	agree	agree	agree	agree	agree	agree	agree	agree	agree	agree	agree	agree	agree	agree	agree	agree	agree	agree	agree	agree	agree
36	firefighter	26	male	han	high school or vocational school	single	never or occasional smoker	never or occasional drinker	yes	40-48	1	agree	agree	agree	disagree	agree	agree	disagree	disagree	agree	agree	disagree	disagree	agree	agree	agree	agree	agree	agree	agree	agree	agree	agree
37	firefighter	30	male	han	high school or vocational school	married	former smoker	never or occasional drinker	yes	49-56	5	agree entirely	agree	agree entirely	agree	agree entirely	disagree	disagree entirely	agree	agree entirely	disagree	agree entirely	agree	agree entirely	disagree entirely	agree entirely	agree entirely	agree entirely	agree entirely	agree entirely	agree entirely	agree entirely	agree entirely
38	firefighter	32	male	other	college or higher	single	former smoker	former drinker	yes	>56	13	agree	agree	agree	disagree	agree	agree	disagree	agree	agree	agree	agree	disagree	disagree	agree	agree	agree	agree	agree	agree	agree	agree	agree
39	firefighter	26	male	han	high school or vocational school	single	current smoker	never or occasional drinker	yes	>56	8	disagree	agree	disagree	disagree	disagree	agree	agree	disagree	agree	agree	agree	disagree	agree	agree	agree	disagree	agree	agree	agree	agree	agree	agree
40	firefighter	27	male	han	college or higher	single	never or occasional smoker	never or occasional drinker	yes	>56	5	agree	agree	disagree	disagree entirely	agree	agree	disagree entirely	disagree entirely	disagree entirely	agree	agree	agree	disagree	agree	agree	agree	agree	agree	agree	agree	agree	agree
41	firefighter	28	male	han	high school or vocational school	married	current smoker	former drinker	yes	>56	3	agree	agree	agree	disagree	agree	disagree	disagree	agree	agree	agree	agree	disagree	agree	disagree	disagree	disagree	disagree	disagree	agree	agree	agree	agree
42	firefighter	28	male	han	high school or vocational school	single	current smoker	former drinker	yes	>56	5	agree	agree entirely	agree	agree	agree	disagree	agree	agree	agree	agree	agree	disagree	disagree	agree entirely	agree	agree	agree	agree	agree	agree	agree	agree
43	firefighter	27	male	han	college or higher	single	former smoker	current drinker	no	<40	18	agree entirely	agree entirely	agree entirely	agree entirely	agree	agree	agree	agree	agree entirely	agree entirely	agree entirely	agree entirely	agree entirely	agree	agree	agree	disagree	disagree	agree	agree	agree	disagree
44	firefighter	36	male	han	middle school or lower	married	former smoker	former drinker	yes	40-48	13	agree entirely	disagree entirely	disagree entirely	disagree entirely	disagree entirely	disagree entirely	disagree entirely	disagree entirely	disagree entirely	disagree entirely	disagree entirely	disagree entirely	disagree entirely	agree entirely	agree entirely	agree entirely	agree entirely	agree entirely	agree entirely	agree entirely	agree entirely	agree entirely
45	firefighter	23	male	han	college or higher	single	never or occasional smoker	never or occasional drinker	yes	>56	1	agree	agree	agree	disagree	agree	agree	agree	disagree	agree	agree	agree	disagree	agree	disagree	disagree	agree	agree	agree	agree	agree	agree	agree
46	VDT_operator	29	female	han	college or higher	married				40-48	4	agree entirely	disagree	agree entirely	disagree	agree entirely	agree	disagree	disagree	agree	agree entirely	agree	disagree entirely	disagree	agree	agree	agree	agree	agree	agree	agree	agree	agree
47	firefighter	33	male	han	college or higher	single	current smoker	never or occasional drinker	yes	>56	2	agree	agree entirely	disagree	disagree entirely	agree	agree	disagree	disagree	disagree	agree	agree	disagree	disagree	agree	disagree	disagree	disagree	disagree	disagree	disagree	disagree	agree
48	firefighter	24	male	han	high school or vocational school	single	never or occasional smoker	never or occasional drinker	yes	>56	1	agree entirely	agree entirely	agree entirely	agree	agree entirely	agree entirely	agree	agree	agree	agree	agree	agree	agree	agree	agree	agree	agree	agree	agree	agree	agree	agree
49	firefighter	26	male	han	high school or vocational school	single	current smoker	never or occasional drinker	no	40-48	1	agree	agree	agree	agree	disagree	disagree	agree	agree	agree	agree	agree	disagree	agree	disagree	agree	agree	agree	agree	agree	disagree	agree	agree
50	firefighter	35	male	han	college or higher	married	current smoker	current drinker	yes	>56	1	agree entirely	agree	disagree	disagree	agree	disagree	disagree	agree	agree	agree	agree entirely	disagree	disagree	agree	agree	agree	disagree	agree	agree	agree	agree	agree
51	firefighter	33	male	han	high school or vocational school	married	never or occasional smoker	never or occasional drinker	yes	>56	10	agree	agree	agree	disagree	disagree	disagree	agree	disagree	agree	agree	agree	disagree	agree	agree	agree	disagree	agree	agree	agree	agree	agree	agree
52	firefighter	24	male	han	high school or vocational school	single	never or occasional smoker	never or occasional drinker	yes	40-48	1	agree	agree	agree	agree	agree	agree	agree	agree	agree	agree	agree	agree	agree	agree	agree	agree	agree	agree	agree	agree	agree	agree
53	firefighter	24	male	han	high school or vocational school	single	never or occasional smoker	never or occasional drinker	yes	>56	4	agree entirely	agree entirely	agree entirely	disagree	agree entirely	disagree	agree entirely	disagree	agree entirely	agree	agree entirely	disagree	agree	agree	agree	agree	agree	agree	agree	agree	agree	agree
54	firefighter	46	male	han	middle school or lower	married	former smoker	former drinker	yes	40-48	5	disagree	disagree	agree	agree	agree	agree	agree	disagree entirely	disagree entirely	disagree	disagree entirely	disagree entirely	agree	disagree entirely	agree	agree	agree	agree	agree	agree entirely	agree	agree
55	VDT_operator	25	male	other	middle school or lower	single				>56	1	agree entirely	disagree	agree entirely	disagree entirely	agree entirely	disagree	disagree	agree	agree	agree	agree	disagree	agree	disagree	agree entirely	agree entirely	agree entirely	agree entirely	disagree	agree entirely	agree entirely	agree entirely
56	firefighter	27	male	han	college or higher	married	never or occasional smoker	never or occasional drinker	yes	>56	9	agree	agree	disagree	disagree	agree	disagree	disagree	disagree	disagree	agree	agree	disagree entirely	agree	agree	agree	agree	agree	disagree	agree	agree	agree	agree
57	firefighter	35	male	han	college or higher	married	former smoker	never or occasional drinker	yes	40-48	4	agree	agree	agree	agree	agree	disagree	disagree	disagree	agree	agree	agree	agree	agree	disagree	agree	agree	agree	agree	agree	agree	agree	agree
58	firefighter	32	male	han	high school or vocational school	married	former smoker	former drinker	yes	>56	5	agree	agree	agree	agree	agree	agree	agree	agree	agree	agree	agree	agree	agree	agree	agree	agree	agree	agree	agree	agree	agree	agree
59	bus_driver	42	male	other	high school or vocational school	married	never or occasional smoker		no	>56	10	agree	agree	agree	disagree	agree	agree	disagree	disagree	disagree	disagree	agree	disagree	disagree	disagree	agree	agree	agree	agree	agree	agree	agree	agree
60	bus_driver	46	male	han	middle school or lower	married	never or occasional smoker		no	40-48	15	agree	agree	agree	agree	agree	agree	disagree	agree	disagree	disagree	agree	agree	agree	disagree	disagree	disagree	agree	agree	agree	agree	agree	agree
61	firefighter	31	male	han	high school or vocational school	single	current smoker	never or occasional drinker	yes	49-56	4	agree	disagree	agree	disagree	disagree	disagree	disagree	disagree	disagree	disagree	disagree	disagree	agree	disagree	agree	agree	agree	agree	agree	agree	agree	agree
62	firefighter	24	male	han	high school or vocational school	married	current smoker	never or occasional drinker	yes	>56	5	agree	agree	agree	agree	agree	agree	disagree entirely	agree	agree	agree	agree	disagree	agree	agree	agree	agree	agree	agree	agree	agree entirely	agree entirely	agree
63	firefighter	27	male	han	high school or vocational school	single	never or occasional smoker	never or occasional drinker	yes	>56	1	agree	agree	agree	agree	agree	agree	agree	agree	agree	agree	agree	disagree	agree	agree	agree	agree	agree	agree	agree	agree	agree	agree
64	firefighter	19	male	han	high school or vocational school	single	never or occasional smoker	never or occasional drinker	yes	>56	1	agree	agree	agree	disagree	disagree	agree	disagree	disagree	disagree	agree	agree	disagree	agree	agree	agree	agree	agree	agree	agree	agree	agree	agree entirely
65	bus_driver	47	male	han	middle school or lower	married	never or occasional smoker		no	49-56	13	agree	agree	disagree	disagree	agree	disagree	disagree	agree	agree	disagree	agree	disagree	agree	disagree	agree	agree	agree	agree	agree	agree	agree	agree
66	firefighter	36	male	han	high school or vocational school	married	never or occasional smoker	never or occasional drinker	yes	>56	5	agree	agree	agree	agree	agree	agree	agree	agree	agree	disagree	agree	disagree	agree	agree	disagree	disagree	agree	agree	agree	agree	agree	agree
67	firefighter	24	male	han	high school or vocational school	single	never or occasional smoker	never or occasional drinker	yes	>56	1	disagree	agree	disagree	disagree	agree	agree	disagree	agree	disagree	agree	agree	agree	disagree	agree	agree	agree	agree	agree	disagree	agree	agree	agree entirely
68	firefighter	24	male	han	college or higher	single	never or occasional smoker	never or occasional drinker	yes	<40	1	agree	agree	agree	agree	agree	disagree	disagree	disagree	disagree	disagree	agree	disagree	agree	disagree	agree entirely	agree	agree	agree	agree	agree entirely	agree entirely	agree entirely
69	firefighter	25	male	other	high school or vocational school	single	current smoker	never or occasional drinker	yes	49-56	3	disagree	disagree	disagree entirely	agree	disagree	disagree	disagree entirely	agree	agree	agree entirely	agree entirely	disagree	agree	disagree entirely	disagree	disagree	agree	agree	agree	agree	agree entirely	agree entirely
70	firefighter	25	male	han	college or higher	single	current smoker	never or occasional drinker	yes	>56	3	agree entirely	agree	agree	agree	agree	disagree	agree	agree	agree	agree	agree	agree	agree	agree	agree	agree	agree	agree	agree	agree	agree	agree
71	firefighter	26	male	han	high school or vocational school	single	current smoker	former drinker	yes	>56	2	agree entirely	agree entirely	agree	agree	agree	agree	agree	agree	agree	agree	agree	agree	agree	agree	agree entirely	agree	agree	agree	agree	agree	agree	agree
72	bus_driver	53	male	han	high school or vocational school	married	never or occasional smoker		no	>56	16	agree	agree	disagree entirely	disagree entirely	agree	agree	disagree entirely	disagree	agree	disagree	agree	agree	agree	disagree entirely	agree	agree	agree	agree	agree	agree	agree	agree
73	bus_driver	42	male	han	high school or vocational school	married	current smoker		yes	49-56	5	agree entirely	agree entirely	disagree entirely	disagree entirely	agree entirely	disagree entirely	disagree entirely	disagree entirely	disagree entirely	disagree entirely	agree entirely	agree entirely	agree entirely	disagree entirely	agree entirely	agree entirely	agree entirely	agree entirely	agree entirely	agree entirely	agree entirely	agree entirely
74	firefighter	27	male	han	high school or vocational school	married	never or occasional smoker	never or occasional drinker	yes	49-56	1	agree	agree	agree	agree	agree	agree	agree	agree	agree	agree	agree	agree	agree	agree	agree	disagree entirely	disagree entirely	disagree entirely	disagree	disagree	agree	agree
75	firefighter	27	male	han	high school or vocational school	single	never or occasional smoker	never or occasional drinker	yes	>56	18	agree	agree	agree	agree	agree	agree	agree	agree	agree	agree	agree	agree	agree	disagree entirely	agree	agree	agree	agree	agree	agree	agree	agree
76	bus_driver	46	male	han	middle school or lower	married	never or occasional smoker		no	40-48	10	agree	agree	disagree	agree	agree	disagree	disagree	disagree	disagree	disagree	agree	agree	agree	disagree	agree	agree	agree	agree	agree	agree	agree	agree
77	firefighter	35	male	han	high school or vocational school	married	never or occasional smoker	never or occasional drinker	yes	40-48	7	agree	agree	agree	agree	agree	disagree	agree	agree	agree	agree	agree	disagree	agree	agree	agree	agree	agree	agree	agree	agree	agree	agree
78	firefighter	27	male	other	college or higher	married	current smoker	never or occasional drinker	yes	>56	10	agree	disagree	agree	disagree	agree	disagree	agree	disagree	disagree	disagree	agree	agree	disagree	disagree	agree	agree	agree	agree	agree	agree	agree	agree
79	firefighter	30	male	han	college or higher	single	current smoker	never or occasional drinker	yes	>56	10	agree	agree	agree	disagree	agree	agree	disagree	disagree	agree	agree	agree	disagree	agree	agree	agree	agree	agree	agree	agree	agree	agree	agree
80	firefighter	25	male	han	college or higher	single	never or occasional smoker	never or occasional drinker	yes	>56	1	disagree	agree	agree	agree	agree	disagree	disagree	disagree entirely	agree	agree	agree	agree	agree	agree	agree	agree	agree	agree	agree	agree	agree	agree
81	firefighter	34	male	han	college or higher	married	never or occasional smoker	never or occasional drinker	yes	<40	1	agree	agree	disagree	agree	agree	agree	agree	disagree	disagree	agree entirely	agree entirely	agree	disagree	agree	agree	agree	agree	agree	disagree	disagree	agree	agree
82	firefighter	37	male	han	high school or vocational school	married	former smoker	never or occasional drinker	no	>56	20	agree	agree	disagree entirely	disagree entirely	agree	agree	agree entirely	agree entirely	agree entirely	disagree	agree	agree	agree	agree	I dont have boss	I dont have boss	I dont have boss	agree entirely	agree	agree entirely	disagree	agree entirely
83	firefighter	25	male	han	college or higher	single	current smoker	never or occasional drinker	yes	>56	7	agree	agree	agree	disagree	agree	disagree	disagree	agree	agree	agree	agree	disagree	agree	agree	agree	agree	agree	agree	agree	agree	agree	agree
84	firefighter	25	male	han	college or higher	single	current smoker	never or occasional drinker	yes	>56	3	agree	disagree	agree	agree	agree	disagree	disagree	agree	agree	agree	agree	disagree	agree	disagree	agree	agree	agree	agree	agree	agree	agree	agree
85	firefighter	33	female	han	college or higher	single	never or occasional smoker	never or occasional drinker	yes	40-48	2	agree	agree	agree	disagree entirely	agree	disagree	disagree entirely	agree	agree	agree	agree	disagree entirely	disagree entirely	agree	agree	agree	agree	disagree	agree	agree	agree	agree
86	firefighter	26	male	han	high school or vocational school	single	never or occasional smoker	never or occasional drinker	no	>56	2	agree	agree	agree	agree	agree	agree	agree	agree	agree	agree	agree	agree	agree	agree	agree	agree	agree	agree	agree	agree	agree	agree
87	firefighter	24	male	han	college or higher	single	current smoker	never or occasional drinker	yes	>56	1	agree	agree	disagree	disagree	disagree	agree	disagree	disagree	disagree	agree	agree	disagree	disagree	agree	agree	disagree	agree	agree	disagree	agree	agree	agree
88	firefighter	22	male	han	high school or vocational school	single	never or occasional smoker	never or occasional drinker	no	49-56	2	agree	agree	disagree	disagree entirely	agree	agree	disagree	disagree	disagree	agree	agree	disagree entirely	disagree	agree	agree	agree	agree	agree	agree	agree	agree	agree
89	firefighter	33	male	han	college or higher	married	current smoker	former drinker	yes	>56	12	agree	agree	agree	agree	agree	agree	agree	agree	agree	agree	agree	disagree	agree	agree	agree	agree	agree	agree	agree entirely	agree	agree	agree
90	port_worker	34	male	han	high school or vocational school	single	current smoker	current drinker	yes	40-48	2	agree entirely	agree	agree	disagree	disagree	disagree	disagree	agree	agree	agree	agree	disagree	agree	disagree	agree entirely	agree entirely	agree entirely	agree entirely	agree entirely	agree entirely	agree entirely	agree entirely
91	firefighter	24	male	han	college or higher	single	never or occasional smoker	never or occasional drinker	yes	40-48	3	agree	agree	agree	disagree	agree	agree	agree	agree	agree	agree	agree	agree	agree	agree	agree	agree	agree	agree	agree	agree	agree	agree
92	firefighter	25	male	han	high school or vocational school	single	never or occasional smoker	never or occasional drinker	yes	>56	1	agree	agree	agree	agree	agree	agree	agree	agree	agree	agree entirely	agree entirely	agree	agree	agree	agree	agree entirely	agree entirely	agree entirely	agree	agree entirely	agree	agree
93	firefighter	28	male	han	college or higher	single	never or occasional smoker	never or occasional drinker	yes	>56	10	agree	agree	agree	agree	agree	agree	agree	agree	agree	agree	agree	disagree	agree	agree	agree	agree	agree	agree	agree	agree	agree	agree
94	firefighter	35	female	other	college or higher	married	never or occasional smoker	never or occasional drinker	no	49-56	3	agree	agree	disagree	disagree	agree	disagree	disagree	disagree	disagree	disagree	agree	disagree	disagree	agree	disagree	agree	agree	agree	agree	agree	agree	agree
95	firefighter	25	male	other	college or higher	single	never or occasional smoker	never or occasional drinker	yes	>56	21	agree	disagree	agree	agree	disagree	disagree	agree	agree	agree	agree	agree	agree	agree	agree	agree	agree	agree	agree	agree	agree	agree	agree
96	firefighter	24	male	han	high school or vocational school	single	never or occasional smoker	never or occasional drinker	yes	>56	5	agree	agree	agree	agree	agree	disagree	agree	agree	agree	agree	agree entirely	disagree	agree	agree	agree	agree	agree	agree	agree	agree	agree	agree entirely
97	firefighter	27	male	han	high school or vocational school	single	current smoker	never or occasional drinker	yes	>56	1	agree	agree	agree	disagree	disagree	agree	disagree	agree	agree	agree	agree	agree	agree	agree	agree	agree	agree	agree	agree	agree	agree	agree
98	firefighter	26	male	han	college or higher	married	never or occasional smoker	never or occasional drinker	yes	>56	3	agree	disagree	agree	disagree	agree	disagree	disagree	disagree	agree	agree	agree	disagree	disagree	agree	agree	agree	agree	agree	agree	agree	agree	agree
99	firefighter	20	male	han	college or higher	single	current smoker	never or occasional drinker	yes	>56	1	disagree	agree entirely	disagree	disagree entirely	disagree entirely	agree	disagree	disagree	disagree	disagree	disagree	disagree entirely	disagree	disagree	disagree	disagree	agree	disagree	disagree	disagree	disagree	disagree
100	firefighter	24	male	han	high school or vocational school	single	current smoker	never or occasional drinker	yes	40-48	1	disagree	agree	disagree	disagree	disagree	disagree	disagree	disagree	agree	agree	agree	agree	disagree	agree	agree	agree	agree	agree	agree	agree	agree	agree
101	firefighter	27	male	han	high school or vocational school	single	current smoker	former drinker	yes	>56	2	agree	agree entirely	agree	disagree	agree	disagree	agree	disagree	agree	agree	agree	disagree	agree	disagree	agree	agree	agree	agree	agree	agree	agree	agree
102	firefighter	21	male	han	high school or vocational school	single	never or occasional smoker	never or occasional drinker	yes	>56	1	agree	agree	agree	agree	agree	agree	agree	agree	agree	agree	agree	agree	agree	agree	agree	agree	agree	agree	agree	agree	agree	agree
103	bus_driver	53	male	han	high school or vocational school	married	current smoker		no	49-56	12	agree	agree	disagree	disagree	agree	disagree	disagree	disagree	disagree	disagree	agree	agree	agree	disagree	disagree	disagree	disagree	disagree	disagree	disagree	agree	agree
104	bus_driver	49	male	han	high school or vocational school	married	current smoker		no	49-56	15	agree	agree entirely	disagree	disagree entirely	agree	agree entirely	disagree entirely	disagree entirely	disagree entirely	disagree entirely	agree entirely	disagree entirely	agree	agree	disagree	disagree	agree	disagree	agree	agree	agree	agree
105	firefighter	25	male	han	high school or vocational school	single	current smoker	never or occasional drinker	yes	>56	1	disagree	agree	disagree entirely	disagree entirely	agree entirely	agree	disagree entirely	disagree	disagree	agree	agree	disagree entirely	disagree	disagree	disagree entirely	disagree entirely	disagree entirely	disagree entirely	agree	agree	agree	agree
106	firefighter	28	male	han	college or higher	married	never or occasional smoker	never or occasional drinker	yes	>56	11	agree	disagree	agree	agree	agree	disagree	agree	agree	agree	agree	agree	agree	agree	agree	agree	agree	agree	agree	agree	agree	agree	agree
107	port_worker	32	male	han	high school or vocational school	married	never or occasional smoker	never or occasional drinker	no	49-56	10	agree	agree	agree	disagree	disagree	agree	disagree	disagree	disagree	agree	agree	disagree	agree	disagree	agree	disagree	agree	agree	agree	agree	agree	agree
108	firefighter	29	male	han	college or higher	single	never or occasional smoker	never or occasional drinker	yes	>56	1	agree	agree	disagree	disagree	disagree	disagree	disagree	agree	disagree	agree	agree	disagree	agree	disagree	disagree	agree	agree	agree	agree	agree	agree	agree
109	firefighter	30	male	han	college or higher	married	current smoker	never or occasional drinker	yes	40-48	1	agree	disagree	agree	disagree entirely	agree	agree	disagree	disagree	disagree	disagree	disagree	disagree	disagree	disagree	disagree	disagree	disagree	agree	agree	agree	agree	agree
110	firefighter	27	male	han	college or higher	single	never or occasional smoker	never or occasional drinker	yes	49-56	2	agree	disagree entirely	agree	agree entirely	agree	disagree	agree	disagree entirely	disagree entirely	disagree	agree	disagree entirely	agree	agree	agree	disagree entirely	disagree entirely	disagree entirely	disagree entirely	disagree	disagree	disagree entirely
111	firefighter	37	male	han	high school or vocational school	married	current smoker	former drinker	yes	40-48	1	agree	agree	agree	disagree	agree	disagree	disagree	agree	agree	agree	agree	agree	agree	agree	agree	agree	agree	agree	agree	agree	agree	agree
112	firefighter	25	male	han	college or higher	married	never or occasional smoker	former drinker	yes	49-56	2	agree	agree	disagree entirely	disagree	agree	disagree	disagree entirely	disagree	agree	agree	agree	disagree entirely	disagree entirely	disagree entirely	agree	agree	agree	agree	agree	agree	agree	agree
113	firefighter	23	male	han	high school or vocational school	single	current smoker	never or occasional drinker	yes	49-56	5	agree	agree	disagree	disagree	agree	disagree	disagree	disagree	agree	agree	agree	agree entirely	agree	agree	disagree	agree	disagree	agree	agree	agree	agree	agree
114	firefighter	31	male	han	high school or vocational school	single	current smoker	never or occasional drinker	yes	>56	4	agree	agree	agree	disagree	disagree	agree	disagree	disagree	agree	agree	agree	disagree	disagree	disagree	agree	agree	agree	agree	agree	agree	agree	agree
115	firefighter	22	male	han	college or higher	single	current smoker	never or occasional drinker	yes	>56	2	agree	agree	agree	agree	agree	agree	agree	agree	agree	agree	agree	agree	agree	agree	agree	agree	agree	agree	agree	agree	agree	agree
116	firefighter	27	male	han	high school or vocational school	single	never or occasional smoker	never or occasional drinker	yes	40-48	4	agree	agree	agree	agree	agree	disagree	agree	agree	agree	agree	agree	agree	agree	agree entirely	agree	agree	agree	agree	agree	agree	agree	agree
117	firefighter	28	male	han	college or higher	single	never or occasional smoker	never or occasional drinker	yes	>56	8	agree	agree	disagree	agree	disagree	disagree	disagree	agree	agree	disagree	agree entirely	agree	agree	agree	agree entirely	agree entirely	agree entirely	agree entirely	agree entirely	agree	agree entirely	agree entirely
118	firefighter	28	male	han	college or higher	married	former smoker	never or occasional drinker	yes	49-56	3	agree	agree	agree	agree	agree	agree	agree	agree	agree	agree	agree	agree	agree	agree	agree	agree	agree	agree	agree	agree	agree	agree
119	bus_driver	43	male	other	high school or vocational school	married	current smoker		no	49-56	13	agree	agree	disagree	agree	agree	agree	disagree	agree	agree	agree	agree	agree	agree	agree	agree	agree	agree	agree	agree	agree	agree entirely	agree
120	firefighter	27	male	han	college or higher	single	current smoker	never or occasional drinker	yes	49-56	2	agree	agree	disagree	disagree	agree	disagree	disagree	agree	agree	agree	agree	disagree	agree	agree	agree	agree	agree	agree	agree	agree	agree	agree
121	firefighter	28	male	han	college or higher	single	current smoker	never or occasional drinker	yes	>56	9	agree	agree	agree	disagree	agree	agree	disagree	agree	agree	agree	agree	disagree	agree	disagree	agree entirely	agree	agree	agree	agree	agree	agree	agree
122	firefighter	25	male	han	high school or vocational school	single	never or occasional smoker	never or occasional drinker	yes	>56	5	disagree	agree	agree	disagree	agree	agree	disagree entirely	disagree entirely	disagree entirely	disagree entirely	disagree entirely	disagree entirely	agree	disagree entirely	disagree entirely	agree	agree	agree	disagree	agree	agree	agree
123	firefighter	25	male	han	high school or vocational school	single	current smoker	former drinker	yes	>56	22	agree	agree	agree	disagree	agree	disagree	disagree	disagree	agree	agree	agree	disagree	agree	disagree	disagree	disagree	agree	agree	agree	disagree	disagree	agree
124	firefighter	20	male	han	high school or vocational school	single	never or occasional smoker	current drinker	yes	>56	1	disagree	disagree	disagree	disagree	disagree	agree	disagree	disagree	disagree	agree	agree	agree	disagree	disagree	disagree	disagree	disagree	disagree	disagree	agree	agree	agree
125	firefighter	29	male	han	high school or vocational school	single	never or occasional smoker	former drinker	yes	40-48	1	disagree	agree	agree	agree	agree	agree	agree	agree	agree	agree	agree	agree	agree	agree	agree entirely	agree	agree entirely	agree	agree	agree	disagree	agree
126	firefighter	22	male	han	middle school or lower	single	never or occasional smoker	never or occasional drinker	yes	49-56	1	agree	agree	agree	agree	agree	agree	disagree	disagree	agree	agree entirely	agree entirely	disagree entirely	disagree entirely	agree entirely	disagree entirely	disagree entirely	disagree entirely	disagree entirely	agree	agree	agree	agree
127	firefighter	30	male	han	college or higher	married	current smoker	never or occasional drinker	yes	>56	1	agree	agree	agree	agree	agree	agree entirely	agree	agree	agree	agree	agree	agree	agree	disagree	agree	agree	agree	agree	agree	agree	agree	agree
128	port_worker	27	male	han	college or higher	single	never or occasional smoker	never or occasional drinker	no	49-56	6	agree	agree entirely	agree entirely	agree entirely	disagree	agree	agree	agree	agree	agree	agree	disagree entirely	agree	agree	agree entirely	agree entirely	agree entirely	agree entirely	agree	agree entirely	agree entirely	agree entirely
129	firefighter	24	male	han	college or higher	single	never or occasional smoker	never or occasional drinker	yes	40-48	1	agree entirely	disagree	agree	disagree	agree	disagree	disagree	agree	agree	agree	agree	disagree	agree entirely	agree	agree	agree	agree	agree	disagree	agree entirely	agree entirely	agree entirely
130	port_worker	50	male	han	high school or vocational school	married	never or occasional smoker	never or occasional drinker	yes	40-48	15	agree	disagree entirely	agree	disagree	agree	disagree	disagree	agree	agree	agree	agree	agree entirely	disagree	agree	disagree entirely	agree	agree	agree	agree	agree	agree	agree
131	firefighter	20	male	han	high school or vocational school	single	never or occasional smoker	never or occasional drinker	yes	40-48	1	agree	agree	agree	disagree	agree	agree	disagree	agree	agree	agree	disagree	agree	agree	agree	agree	agree	agree	agree	agree	agree	agree	agree
132	firefighter	27	male	han	high school or vocational school	single	never or occasional smoker	never or occasional drinker	yes	>56	6	agree entirely	agree entirely	agree entirely	agree entirely	agree entirely	disagree entirely	agree entirely	agree entirely	agree entirely	agree entirely	agree entirely	agree entirely	agree entirely	agree entirely	agree	agree	agree	agree	agree entirely	agree entirely	agree entirely	agree entirely
133	firefighter	24	male	han	high school or vocational school	single	never or occasional smoker	never or occasional drinker	yes	>56	5	agree	agree	agree	disagree	agree	disagree	disagree	agree	agree	disagree	agree	agree	disagree	agree	agree	agree	agree	agree	agree	agree	agree	agree
134	port_worker	42	male	han	high school or vocational school	married	never or occasional smoker	never or occasional drinker	no	40-48	15	agree	agree	agree	disagree	agree	agree	disagree	disagree	agree	agree	agree	disagree	agree	agree	disagree	agree	agree	disagree	agree	agree	agree	agree
135	port_worker	33	male	other	high school or vocational school	single	current smoker	current drinker	yes	49-56	2	agree	agree	agree	agree	agree	disagree	disagree	agree	agree	agree	agree	agree	agree	agree	agree	agree	agree entirely	agree	agree	agree	agree	agree
136	firefighter	26	male	han	high school or vocational school	single	current smoker	never or occasional drinker	yes	49-56	5	agree	agree	agree	agree	agree	disagree	disagree	disagree	agree	agree	agree	disagree entirely	agree	agree	agree	agree	agree	agree	agree	agree	agree	agree
137	firefighter	31	male	han	college or higher	single	never or occasional smoker	former drinker	yes	>56	13	agree	agree	agree	agree	agree	disagree	agree	agree	agree	agree	agree	agree	agree	agree	agree entirely	agree entirely	agree entirely	agree entirely	agree	agree entirely	agree entirely	agree entirely
138	firefighter	24	male	han	college or higher	single	current smoker	never or occasional drinker	no	>56	1	agree	agree	disagree	disagree	disagree	disagree	disagree	disagree	disagree	disagree	disagree	disagree	disagree	disagree	agree	disagree	agree	agree	agree	agree	agree	agree
139	firefighter	24	male	han	high school or vocational school	single	never or occasional smoker	former drinker	yes	>56	4	agree	agree	agree	agree	agree	agree	agree	disagree	agree	agree	agree	disagree entirely	disagree	agree	agree	disagree	agree	agree	agree	agree	agree	agree
140	firefighter	26	male	han	college or higher	single	former smoker	former drinker	yes	>56	1	agree	agree	agree	disagree	agree	agree	disagree	disagree	disagree	agree	agree	disagree	agree	disagree	agree	agree	agree	agree	agree	agree	agree	agree
141	firefighter	29	male	han	high school or vocational school	married	never or occasional smoker	never or occasional drinker	yes	<40	6	agree	agree	agree	disagree	agree	disagree	disagree	disagree	disagree	disagree	agree	disagree	disagree	agree	disagree	disagree	disagree	agree	agree	agree	agree	agree
142	firefighter	25	male	han	high school or vocational school	single	never or occasional smoker	never or occasional drinker	yes	>56	2	agree	agree	agree	disagree	agree	agree	agree	agree	agree	agree	agree	disagree	agree	agree	disagree	disagree	agree	agree	agree	agree	agree	agree
143	firefighter	27	male	han	high school or vocational school	single	never or occasional smoker	never or occasional drinker	yes	>56	4	agree	agree	disagree	disagree	agree	agree	agree	disagree	agree	agree	agree	disagree entirely	agree	agree	disagree	disagree	agree	agree	agree	agree	agree	agree
144	firefighter	30	male	han	college or higher	married	current smoker	never or occasional drinker	yes	>56	6	agree	agree	disagree	agree	agree	agree	agree	agree	agree	agree	agree	disagree	agree	agree	agree	agree	agree	agree	agree	agree	agree	agree
145	bus_driver	33	male	han	middle school or lower	married	current smoker		yes	40-48	10	agree	agree	agree	agree	agree	disagree	disagree entirely	agree	agree	disagree	agree	agree	agree	disagree entirely	agree	agree	agree	agree	agree	agree	agree	agree
146	bus_driver	47	male	han	high school or vocational school	married	former smoker		yes	>56	17	agree	agree	disagree entirely	disagree entirely	agree	agree	disagree entirely	disagree	disagree	disagree	agree	agree	agree	disagree	agree	agree	agree	agree	agree	agree	agree	agree
147	firefighter	26	male	han	high school or vocational school	single	former smoker	former drinker	yes	49-56	2	agree	agree	agree	agree	agree	agree	agree	agree	agree	agree	agree	agree	agree	agree	agree	agree	agree	agree	agree	agree	agree	agree
148	firefighter	21	male	han	high school or vocational school	single	current smoker	never or occasional drinker	yes	49-56	1	agree entirely	agree	agree	disagree	agree	disagree	disagree	agree	agree	agree	agree	disagree	agree	disagree	agree	agree	agree	agree	agree	agree	agree	agree
149	VDT_operator	27	male	han	college or higher	single				49-56	3	agree	agree	agree	agree	agree	agree	disagree	disagree	disagree	agree	agree	disagree	disagree	disagree	disagree	agree	agree	agree	disagree	agree	agree	agree
150	firefighter	26	male	han	college or higher	single	current smoker	never or occasional drinker	yes	49-56	7	agree entirely	agree	agree	agree	agree entirely	disagree	disagree entirely	agree	agree entirely	agree	agree	agree	agree	agree entirely	agree entirely	agree entirely	agree entirely	agree	disagree	agree	agree	agree
151	firefighter	32	male	han	high school or vocational school	single	current smoker	never or occasional drinker	no	40-48	3	agree	agree	agree	disagree	agree	agree	disagree	disagree	disagree	agree	agree	agree	agree	disagree	agree	agree	agree	agree	agree	agree	agree	agree
152	firefighter	33	male	han	college or higher	married	never or occasional smoker	never or occasional drinker	no	>56	15	agree	agree	agree	disagree entirely	agree	disagree entirely	disagree	disagree entirely	disagree	agree	agree entirely	disagree entirely	disagree	agree entirely	disagree entirely	agree	agree	disagree	disagree	agree	agree	disagree
153	firefighter	26	male	han	college or higher	single	never or occasional smoker	never or occasional drinker	yes	>56	2	agree	agree	disagree	disagree	agree	agree	disagree	disagree	disagree	disagree	agree	disagree	agree	agree	disagree entirely	disagree	disagree entirely	disagree	disagree	agree	agree	agree
154	firefighter	30	male	han	high school or vocational school	married	never or occasional smoker	never or occasional drinker	yes	>56	5	disagree entirely	agree entirely	agree	agree	disagree	agree	agree	agree	disagree	disagree	disagree	agree	agree	agree	agree	agree	agree	agree	agree	agree	agree	agree
155	firefighter	28	male	han	college or higher	single	current smoker	never or occasional drinker	no	>56	2	agree	agree	agree	disagree	agree	agree entirely	disagree entirely	disagree entirely	disagree entirely	disagree	agree entirely	disagree entirely	disagree entirely	agree entirely	disagree entirely	disagree entirely	disagree	disagree entirely	agree	disagree	disagree	disagree
156	firefighter	38	male	han	middle school or lower	married	current smoker	never or occasional drinker	yes	>56	7	agree	agree	disagree	disagree	disagree	agree	disagree	disagree	agree	agree	agree	agree	agree	agree	agree	disagree	agree	agree	agree	agree	agree	agree
157	firefighter	37	male	han	college or higher	married	never or occasional smoker	former drinker	yes	49-56	5	agree entirely	disagree	disagree	disagree	agree entirely	disagree	disagree	agree	agree	agree	agree entirely	disagree	disagree	disagree	agree	agree	agree	agree	agree	agree	agree	agree
158	firefighter	22	male	han	college or higher	single	never or occasional smoker	former drinker	yes	40-48	1	agree entirely	disagree	agree	disagree entirely	disagree	disagree	disagree entirely	agree	agree	agree	agree entirely	disagree	disagree	agree	agree	agree	agree	agree	agree	agree	agree	agree
159	firefighter	21	male	han	high school or vocational school	single	never or occasional smoker	never or occasional drinker	yes	>56	1	agree	agree	agree	disagree	agree	disagree	disagree	agree	agree	agree	agree	agree	agree	disagree	agree	agree	agree	agree	agree	agree	agree	agree
160	firefighter	24	male	han	college or higher	single	never or occasional smoker	former drinker	yes	>56	1	agree	agree	agree	agree	agree	agree	agree	agree	agree	agree	agree entirely	agree	agree	agree entirely	agree entirely	agree	agree entirely	agree entirely	agree	agree	agree	agree
161	firefighter	32	male	han	high school or vocational school	married	never or occasional smoker	never or occasional drinker	yes	40-48	12	agree	agree	agree	agree	agree	disagree	agree	disagree	agree	agree	agree	disagree	disagree	disagree	agree	agree	agree	agree	agree	agree	agree	agree
162	firefighter	27	male	han	high school or vocational school	single	never or occasional smoker	never or occasional drinker	yes	<40	1	agree	agree	agree	agree	agree	disagree	agree	agree	agree	agree	agree	disagree	agree	disagree	agree	agree	agree	agree	agree	agree	agree	agree
163	firefighter	26	male	han	college or higher	married	current smoker	never or occasional drinker	yes	>56	8	agree	agree	agree	agree	agree	disagree	agree	agree	agree	agree	agree	disagree	agree	agree	agree entirely	agree	agree	agree	disagree	agree	agree	agree
164	firefighter	23	male	han	high school or vocational school	single	never or occasional smoker	never or occasional drinker	yes	>56	1	agree	disagree	agree	disagree entirely	agree	agree	agree	disagree entirely	agree	agree entirely	agree	agree entirely	agree	agree	disagree entirely	disagree entirely	disagree entirely	disagree entirely	disagree entirely	disagree entirely	disagree entirely	disagree entirely
165	firefighter	23	male	han	high school or vocational school	single	current smoker	former drinker	yes	40-48	4	agree	agree	agree	agree	disagree entirely	disagree entirely	disagree entirely	disagree entirely	disagree entirely	disagree entirely	agree	disagree entirely	disagree	agree entirely	agree entirely	agree	agree entirely	agree entirely	agree entirely	agree entirely	agree entirely	agree entirely
166	firefighter	26	male	han	college or higher	single	current smoker	former drinker	yes	>56	8	agree	agree entirely	agree	agree	agree	disagree	disagree	disagree	disagree	disagree	agree	disagree	agree	agree	agree	agree	agree	agree	agree	agree	agree	agree
167	firefighter	35	male	han	high school or vocational school	married	current smoker	never or occasional drinker	yes	49-56	1	agree entirely	agree	agree	disagree	agree	disagree	disagree	agree	agree	agree	agree	agree	agree	disagree	agree	agree	agree	agree	agree	agree	agree	agree
168	firefighter	25	male	han	high school or vocational school	married	never or occasional smoker	never or occasional drinker	yes	>56	1	agree	agree	agree	disagree	disagree	disagree	disagree	agree	agree	agree	agree	disagree	agree	agree	agree	agree	agree	agree	agree	agree	agree	agree
169	firefighter	21	male	han	high school or vocational school	single	current smoker	never or occasional drinker	yes	<40	20	agree entirely	disagree	agree	disagree	agree	disagree	disagree	disagree	agree	disagree	agree	disagree	disagree	agree	agree entirely	agree entirely	agree entirely	agree entirely	agree entirely	agree entirely	agree entirely	agree entirely
170	firefighter	28	male	han	high school or vocational school	married	current smoker	never or occasional drinker	yes	>56	6	agree	agree	disagree	disagree	agree entirely	agree	agree	disagree	disagree	disagree	disagree	disagree	disagree	agree	disagree	disagree	disagree	disagree	disagree	disagree	disagree	agree
171	firefighter	31	male	han	college or higher	married	never or occasional smoker	never or occasional drinker	yes	40-48	4	agree entirely	agree entirely	agree entirely	agree entirely	agree entirely	disagree entirely	agree entirely	agree entirely	agree	agree entirely	agree entirely	agree entirely	agree entirely	disagree entirely	I dont have boss	agree entirely	agree entirely	agree entirely	agree entirely	agree entirely	agree entirely	agree entirely
172	firefighter	20	male	han	high school or vocational school	single	current smoker	never or occasional drinker	yes	>56	1	agree	agree	disagree	disagree	agree	agree	agree	disagree	agree	agree	agree	agree	agree	agree	agree	agree	agree	agree	agree	agree	agree	agree
173	firefighter	28	male	han	high school or vocational school	single	never or occasional smoker	never or occasional drinker	yes	40-48	2	agree	agree	agree	disagree	agree	agree	disagree	disagree	agree	agree	agree	agree	agree	disagree	agree	agree	agree	agree	agree	agree	agree	agree
174	firefighter	22	male	han	high school or vocational school	single	never or occasional smoker	never or occasional drinker	yes	>56	1	agree	agree	agree	agree	agree	agree	agree	agree	agree	agree	agree	agree	agree	disagree	agree	agree	agree	agree	agree	agree	agree	agree
175	firefighter	25	male	han	high school or vocational school	single	current smoker	former drinker	yes	>56	1	agree entirely	agree entirely	agree entirely	disagree	agree	disagree	disagree entirely	agree	agree	disagree	agree	agree	agree	disagree	agree entirely	agree	agree	agree entirely	agree	agree	agree	agree
176	firefighter	26	male	han	college or higher	married	never or occasional smoker	never or occasional drinker	yes	>56	2	agree entirely	agree	agree	disagree entirely	agree	disagree	disagree entirely	disagree	agree	agree entirely	agree entirely	disagree entirely	agree	agree	agree	agree	agree	agree	agree	agree	agree	agree
177	firefighter	24	male	han	high school or vocational school	single	current smoker	never or occasional drinker	yes	<40	1	agree	agree	agree	agree	agree	agree	agree	agree	agree	agree	agree	agree	agree	agree	agree	agree	agree	agree	agree	agree	agree	agree entirely
178	firefighter	23	male	han	high school or vocational school	single	former smoker	former drinker	yes	>56	1	agree entirely	agree	agree	agree	agree	disagree	disagree	disagree	agree	agree	agree	disagree	disagree	agree	agree	agree	agree	agree	agree	agree	agree	agree
179	firefighter	22	male	han	high school or vocational school	other	never or occasional smoker	former drinker	yes	40-48	21	agree	agree	agree	agree	agree	agree	agree	agree	agree	agree	agree	agree	agree	agree	agree	agree	agree	agree	agree	agree	agree	agree
180	firefighter	28	male	han	college or higher	single	never or occasional smoker	never or occasional drinker	yes	<40	1	agree	agree	agree	agree	agree	agree	agree	agree	agree	agree	agree	agree	agree	agree	agree	disagree	disagree entirely	disagree	disagree	disagree	disagree	disagree
181	firefighter	26	male	han	college or higher	single	never or occasional smoker	former drinker	yes	>56	1	agree	agree	agree	agree	agree	agree	agree	agree	agree	agree	agree	agree	agree	agree	agree	agree	agree	agree	agree	agree	agree	agree
182	firefighter	38	male	han	high school or vocational school	married	never or occasional smoker	never or occasional drinker	yes	>56	2	agree	agree	agree	agree	agree	disagree	disagree	agree	agree	agree	agree	agree	agree	disagree	disagree	disagree	disagree	agree	agree	agree	agree	agree
183	firefighter	26	male	han	high school or vocational school	married	former smoker	never or occasional drinker	yes	49-56	1	agree	agree	agree	disagree	agree	agree	agree	agree	agree	agree	agree	disagree	agree	agree	agree	agree	agree	agree	agree	agree	agree	agree
184	firefighter	20	male	han	high school or vocational school	single	current smoker	never or occasional drinker	yes	49-56	1	agree	agree	agree	disagree entirely	agree	agree entirely	disagree	disagree	agree	disagree	agree entirely	agree	agree	agree	agree entirely	agree	agree	agree	agree	agree	agree	agree
185	firefighter	22	male	han	high school or vocational school	single	never or occasional smoker	never or occasional drinker	yes	>56	2	agree	agree	agree	disagree	agree	agree	disagree	disagree	agree	agree	agree	agree	agree	disagree	disagree	disagree	disagree	agree	agree	agree	agree	agree
186	firefighter	25	male	han	high school or vocational school	single	current smoker	never or occasional drinker	yes	>56	7	agree	agree entirely	agree	agree	agree entirely	disagree	agree	agree	agree	agree	agree entirely	disagree	disagree	agree entirely	agree	agree entirely	agree	agree	agree	agree entirely	agree	agree
187	port_worker	28	male	han	college or higher	married	current smoker	never or occasional drinker	no	40-48	4	agree	disagree	agree	agree	agree	disagree	disagree	agree	agree	disagree	agree	agree	agree	disagree	disagree	agree	disagree	disagree	agree	agree	agree	agree
188	firefighter	24	male	han	college or higher	single	current smoker	never or occasional drinker	yes	>56	2	agree	agree	agree	disagree	disagree	disagree	disagree	disagree	agree	disagree	disagree	agree	disagree	disagree	disagree	disagree	disagree	disagree	disagree	disagree	agree	agree
189	firefighter	27	male	han	college or higher	married	former smoker	never or occasional drinker	yes	49-56	10	agree	agree	agree	disagree	agree	disagree	disagree	agree	agree	disagree	disagree	agree	agree	disagree	agree entirely	agree entirely	agree entirely	agree entirely	agree entirely	agree entirely	agree entirely	agree entirely
190	firefighter	26	male	han	high school or vocational school	single	never or occasional smoker	never or occasional drinker	yes	>56	9	agree entirely	agree entirely	agree entirely	agree entirely	agree entirely	agree entirely	agree entirely	agree entirely	agree entirely	agree entirely	agree entirely	disagree entirely	disagree entirely	agree entirely	agree entirely	disagree	agree	agree	agree	agree	agree	agree
191	port_worker	27	male	han	high school or vocational school	single	never or occasional smoker	never or occasional drinker	no	49-56	5	agree	agree	agree	agree	agree	agree	disagree	disagree	disagree	disagree	agree	agree	agree	disagree	agree	agree	agree	agree	agree	agree	agree	agree
192	firefighter	23	male	han	high school or vocational school	single	current smoker	never or occasional drinker	yes	>56	2	agree	agree	disagree	disagree	agree	agree	disagree	disagree entirely	agree	agree	agree	agree	agree	disagree	agree	agree	agree	agree	disagree	disagree	agree	agree
193	port_worker	24	male	han	high school or vocational school	single	current smoker	never or occasional drinker	no	>56	3	agree entirely	agree	agree entirely	disagree entirely	agree	agree entirely	disagree entirely	disagree entirely	disagree entirely	disagree entirely	disagree entirely	disagree entirely	disagree entirely	disagree entirely	disagree entirely	disagree entirely	disagree entirely	disagree entirely	disagree entirely	agree entirely	agree entirely	agree entirely
194	firefighter	32	male	han	college or higher	married	never or occasional smoker	never or occasional drinker	yes	40-48	10	agree	agree	agree	disagree	disagree	disagree	disagree	disagree	agree	agree	agree	disagree	disagree	agree	agree	agree	agree	agree	agree	agree	agree	agree
195	firefighter	26	female	han	college or higher	married	never or occasional smoker	never or occasional drinker	no	40-48	3	agree	agree	disagree	disagree	disagree	agree	disagree	disagree	disagree	agree	agree	disagree	agree	disagree	agree	agree	agree entirely	agree	agree	agree entirely	agree entirely	agree entirely
196	VDT_operator	23	female	han	high school or vocational school	single				40-48	5	agree	agree	disagree	agree	agree	disagree	disagree	agree	agree	disagree	agree	disagree	agree	disagree	agree	agree	agree	agree	agree	agree	agree	agree
197	firefighter	24	male	han	college or higher	single	former smoker	current drinker	no	>56	3	disagree	disagree	disagree	agree	disagree	disagree	agree	disagree entirely	disagree	agree	agree	agree entirely	agree	agree	agree	agree	agree entirely	disagree	agree	agree	agree	agree entirely
198	bus_driver	48	male	han	high school or vocational school	married	never or occasional smoker		no	>56	20	agree	agree	agree	agree	agree	agree	agree	agree	agree	agree	agree	disagree	agree	disagree entirely	agree entirely	agree	agree	agree	agree	agree	agree	agree
199	firefighter	24	male	han	college or higher	single	current smoker	never or occasional drinker	yes	>56	6	agree	disagree	disagree	agree	agree	disagree	agree	disagree	agree	agree	agree	disagree	agree	disagree	disagree	agree	agree	agree	agree	agree	agree	agree
200	firefighter	22	male	han	college or higher	single	current smoker	former drinker	yes	49-56	1	agree	agree	agree	agree	agree	agree	agree	agree	agree	agree	agree	agree	agree	agree	agree	agree	agree	agree	agree	agree	agree entirely	agree
201	bus_driver	35	male	han	high school or vocational school	married	current smoker		no	49-56	5	agree	agree	agree	disagree entirely	agree	agree	disagree entirely	disagree entirely	disagree entirely	disagree entirely	agree	disagree entirely	disagree	disagree entirely	agree	agree	agree	agree	agree	agree	agree	agree
202	firefighter	26	male	han	high school or vocational school	single	never or occasional smoker	former drinker	yes	49-56	3	disagree	agree	disagree	agree	disagree	disagree	disagree	agree	disagree entirely	disagree	agree	disagree entirely	disagree entirely	disagree	agree	agree	disagree	agree	disagree	agree entirely	agree entirely	disagree
203	firefighter	36	male	han	college or higher	single	never or occasional smoker	never or occasional drinker	yes	>56	4	agree	agree entirely	agree	disagree	agree	agree	disagree	disagree	agree	agree	agree	agree	agree	disagree	agree	agree	agree	agree	agree	agree	agree	agree
204	VDT_operator	26	male	other	college or higher	married				49-56	5	disagree	agree	agree	agree	agree	disagree	disagree	agree	agree	agree	agree	disagree	agree	agree	agree	agree	agree	agree	agree	agree	agree	agree
205	firefighter	36	male	han	college or higher	married	never or occasional smoker	never or occasional drinker	yes	<40	15	agree entirely	agree entirely	agree entirely	agree entirely	agree entirely	agree entirely	agree entirely	agree entirely	agree entirely	agree entirely	agree entirely	agree entirely	agree entirely	agree entirely	agree entirely	agree entirely	agree entirely	agree entirely	agree	agree entirely	agree entirely	agree entirely
206	firefighter	39	male	han	high school or vocational school	single	current smoker	never or occasional drinker	yes	>56	4	agree	agree	disagree	disagree	agree	agree	disagree	disagree	disagree	agree	agree	agree	agree	disagree	agree	disagree	agree	agree	agree	agree	agree	agree
207	port_worker	22	male	han	middle school or lower	single	never or occasional smoker	never or occasional drinker	no	>56	1	agree	agree	disagree	disagree	agree	agree	disagree	disagree	disagree	agree	agree	disagree	disagree	agree	agree	agree	agree	agree	agree	agree	agree	agree
208	firefighter	25	male	han	high school or vocational school	married	current smoker	former drinker	yes	>56	1	agree entirely	agree entirely	agree entirely	disagree entirely	agree entirely	agree entirely	agree	disagree entirely	disagree entirely	agree entirely	agree entirely	agree	disagree entirely	agree	agree	disagree entirely	disagree entirely	disagree entirely	agree	agree	agree	agree
209	firefighter	29	male	other	college or higher	single	former smoker	never or occasional drinker	yes	49-56	2	agree	agree	agree	disagree	agree	agree	disagree	disagree	agree	agree	agree	disagree entirely	agree	agree	agree	disagree	agree	agree	agree	agree	agree	agree
210	firefighter	23	male	han	high school or vocational school	single	current smoker	never or occasional drinker	yes	>56	1	disagree	agree entirely	disagree	disagree entirely	disagree entirely	agree entirely	disagree entirely	disagree entirely	disagree entirely	agree entirely	agree entirely	disagree entirely	disagree entirely	agree entirely	agree	disagree	disagree	disagree	disagree entirely	disagree entirely	disagree	disagree
211	bus_driver	45	male	han	middle school or lower	married	never or occasional smoker		no	40-48	10	agree	agree	agree	agree	agree	agree	disagree entirely	agree	agree	agree	agree	agree	agree	disagree entirely	agree	agree	agree	agree	agree	agree	agree	agree
212	firefighter	25	male	han	high school or vocational school	single	never or occasional smoker	never or occasional drinker	yes	40-48	5	agree	agree	agree	disagree	agree	disagree	disagree	agree	disagree	disagree	agree	disagree	agree	disagree	agree	agree	agree	agree	agree	agree	agree	agree
213	firefighter	26	male	han	high school or vocational school	single	current smoker	never or occasional drinker	yes	>56	2	agree	agree	agree	disagree	agree	agree	disagree entirely	disagree entirely	disagree entirely	disagree	agree	disagree entirely	agree	agree	agree	agree	agree	agree	agree	agree	agree	agree
214	firefighter	26	male	han	college or higher	single	current smoker	never or occasional drinker	yes	40-48	1	agree entirely	agree	agree	agree	agree	agree	agree	agree	agree	agree	agree	agree	agree	agree	agree	agree	agree	agree	agree	agree	agree	agree
215	firefighter	42	male	han	college or higher	married	never or occasional smoker	current drinker	yes	>56	2	agree	agree	disagree	disagree	disagree	agree	disagree	disagree	disagree	disagree	disagree	disagree entirely	agree	disagree	disagree	disagree	agree	disagree	agree	agree	disagree	disagree
216	bus_driver	52	male	han	high school or vocational school	married	never or occasional smoker		yes	>56	12	agree	agree	agree	agree	agree	agree	agree	agree	agree	agree	agree	disagree	agree	agree	agree	agree	agree	agree	agree	agree	agree	agree
217	firefighter	34	male	han	high school or vocational school	single	never or occasional smoker	never or occasional drinker	yes	>56	11	agree	agree entirely	agree	disagree entirely	agree	agree entirely	disagree	disagree	disagree	agree entirely	agree entirely	disagree	agree	agree	disagree entirely	disagree	disagree	disagree	agree	agree	agree	agree
218	firefighter	27	male	han	college or higher	married	never or occasional smoker	never or occasional drinker	yes	>56	4	agree	agree	disagree	disagree	agree	disagree	disagree	disagree	agree	agree	agree	disagree	disagree	agree	agree	agree	agree	agree	agree	agree	agree	agree
219	firefighter	29	male	han	college or higher	single	never or occasional smoker	never or occasional drinker	yes	49-56	20	agree	agree entirely	disagree	disagree	disagree	agree	agree	disagree	agree	disagree	agree	agree	disagree	agree	agree	agree	agree	agree	agree	agree	agree	agree entirely
220	firefighter	28	male	han	high school or vocational school	married	current smoker	former drinker	yes	40-48	1	agree	agree	agree	agree	agree	disagree	disagree	agree	agree	agree	agree	disagree	agree	disagree	agree entirely	agree entirely	agree entirely	agree entirely	agree	agree	agree	agree
221	firefighter	24	male	han	high school or vocational school	single	never or occasional smoker	former drinker	yes	>56	6	agree	agree	agree	agree	agree	disagree	agree	disagree	agree	agree	agree	agree	agree	agree	agree entirely	agree entirely	agree entirely	agree entirely	agree	agree entirely	agree entirely	agree entirely
222	bus_driver	33	male	han	middle school or lower	married	never or occasional smoker		no	>56	9	agree entirely	agree entirely	disagree entirely	disagree entirely	agree entirely	disagree entirely	disagree entirely	agree entirely	agree entirely	disagree entirely	agree entirely	agree entirely	disagree entirely	agree entirely	agree entirely	agree entirely	agree entirely	agree entirely	agree entirely	agree entirely	agree entirely	agree entirely
223	firefighter	29	female	han	college or higher	single	never or occasional smoker	never or occasional drinker	no	<40	3	agree	agree	agree	agree	agree	agree	agree	agree	agree	agree	agree	agree	agree	agree	agree	agree	agree	agree	agree	agree	agree	agree
224	firefighter	30	male	han	college or higher	married	never or occasional smoker	never or occasional drinker	yes	>56	11	agree	agree	agree	disagree entirely	agree	agree entirely	disagree entirely	disagree entirely	agree	agree	agree	disagree entirely	disagree	agree entirely	disagree entirely	disagree entirely	disagree entirely	disagree entirely	disagree	disagree entirely	agree	agree
225	firefighter	25	male	han	college or higher	single	never or occasional smoker	never or occasional drinker	yes	>56	7	agree entirely	disagree	agree entirely	disagree	agree entirely	agree	agree	disagree	agree	agree	agree entirely	disagree entirely	disagree	agree entirely	agree	agree	agree	agree	agree	agree	agree	agree
226	firefighter	33	male	han	college or higher	single	current smoker	never or occasional drinker	yes	>56	13	agree	agree	disagree	disagree	agree	disagree	disagree	agree	agree	agree	agree	disagree	disagree	agree	agree	agree	agree	agree	agree	agree	agree	agree
227	bus_driver	48	male	han	high school or vocational school	married	current smoker		no	49-56	19	agree	agree entirely	disagree	disagree	disagree	disagree	disagree	agree	agree	agree	disagree	disagree entirely	agree	disagree	agree	agree	agree	agree	agree	agree	agree	agree
228	VDT_operator	38	female	han	college or higher	married				49-56	10	agree	agree	agree	agree	agree	agree	agree	agree	agree	agree	agree	disagree	agree	agree	agree	agree	agree	agree	agree	agree	agree	agree
229	VDT_operator	23	male	han	high school or vocational school	single				40-48	6	agree	agree	agree	disagree	agree entirely	agree entirely	agree	agree	agree	agree	agree	disagree entirely	agree	agree	agree	agree	agree	agree entirely	agree entirely	agree	agree entirely	agree entirely
230	firefighter	28	male	han	high school or vocational school	married	never or occasional smoker	never or occasional drinker	yes	>56	1	agree	disagree	agree	agree	agree	disagree	agree	agree	agree	agree	agree	disagree	agree	agree	disagree	disagree	agree	agree	agree	disagree	agree	agree
231	VDT_operator	31	female	han	college or higher	married				40-48	9	agree entirely	agree	agree	agree	agree	disagree	agree	disagree	disagree	agree	agree	agree	agree	agree	agree	agree	agree	agree entirely	agree entirely	agree	agree	agree entirely
232	firefighter	27	male	han	high school or vocational school	single	never or occasional smoker	never or occasional drinker	yes	>56	2	agree	agree	agree	agree	agree	disagree	disagree	disagree	agree	agree	agree	disagree	agree	disagree	agree	agree	agree	agree	agree	agree	agree	agree
233	firefighter	26	male	han	college or higher	single	never or occasional smoker	never or occasional drinker	yes	>56	2	agree	agree	agree	disagree entirely	agree	agree	agree	agree	agree	agree	agree	disagree	agree	disagree	agree	agree	agree	agree	agree	agree	agree	agree
234	bus_driver	46	male	han	high school or vocational school	married	never or occasional smoker		yes	49-56	15	agree	agree	agree	disagree	agree	disagree	disagree	disagree	agree	agree	agree	agree	agree	agree	agree	agree	agree	agree	agree	agree	agree	agree
235	firefighter	21	male	han	college or higher	single	never or occasional smoker	never or occasional drinker	no	>56	1	agree	agree	agree	agree	agree	agree	agree	disagree entirely	disagree entirely	agree	agree	agree	agree	agree	agree	agree	agree	agree	agree	agree	agree	agree
236	firefighter	22	male	han	college or higher	single	never or occasional smoker	never or occasional drinker	no	>56	1	agree	agree	disagree	disagree	agree	disagree	disagree	disagree	disagree	agree entirely	agree entirely	disagree entirely	disagree entirely	agree entirely	agree	agree	agree	agree	agree	disagree	agree	agree
237	firefighter	26	male	han	high school or vocational school	married	never or occasional smoker	never or occasional drinker	yes	>56	1	agree	agree	agree	agree	agree	agree	agree	agree	agree	agree	agree	agree	agree	agree	agree	agree	agree	agree	agree	agree	agree	agree
238	bus_driver	33	male	han	high school or vocational school	married	current smoker		no	<40	2	agree	agree	agree	agree	agree	agree	agree	agree	agree	disagree	disagree	disagree	agree	disagree entirely	agree entirely	agree	agree	agree	agree	agree	agree	agree
239	firefighter	24	male	han	high school or vocational school	single	never or occasional smoker	current drinker	yes	>56	15	agree	agree	agree	disagree	agree	agree	agree entirely	agree entirely	agree	agree	disagree	disagree	agree	disagree	agree	agree	agree	agree entirely	agree	agree	agree	agree
240	bus_driver	36	male	han	middle school or lower	married	former smoker		no	>56	9	agree	agree	agree	disagree	agree	disagree	disagree	disagree	agree	disagree	agree	agree	agree	disagree	agree	agree	agree	agree	agree	agree	agree	agree
241	VDT_operator	26	male	han	college or higher	single				>56	1	agree entirely	agree	agree	disagree	agree	disagree	disagree	disagree	agree	agree	agree	disagree	disagree	agree	agree entirely	agree entirely	agree entirely	agree entirely	agree	agree	agree	agree
242	firefighter	29	male	han	college or higher	single	former smoker	former drinker	yes	>56	4	agree entirely	agree	agree	disagree	agree	agree	disagree	agree	agree	agree	agree	disagree	disagree	disagree	agree entirely	agree entirely	agree entirely	agree entirely	agree	agree	agree entirely	agree entirely
243	port_worker	29	male	han	high school or vocational school	married	current smoker	former drinker	yes	49-56	9	agree	agree	agree	disagree	agree	agree	disagree	disagree	disagree	disagree	disagree	agree	agree	disagree	agree	disagree	agree	agree	disagree	disagree	agree	disagree
244	firefighter	24	female	han	college or higher	single	never or occasional smoker	never or occasional drinker	no	40-48	1	agree	agree	disagree	disagree	disagree	disagree	disagree	agree	agree	disagree	agree	disagree	disagree	disagree	agree	agree	agree	agree	agree	agree	agree	agree
245	firefighter	25	male	han	college or higher	single	never or occasional smoker	never or occasional drinker	yes	49-56	1	agree	agree	agree	disagree	agree	agree	disagree	disagree	agree	agree	agree	disagree	agree	agree	agree	agree	agree	agree	agree	agree	agree	agree
246	firefighter	26	male	han	college or higher	single	never or occasional smoker	never or occasional drinker	yes	>56	6	agree	agree	agree	agree	agree	agree	disagree	disagree	disagree	disagree	disagree	disagree	disagree	agree	agree	agree	agree	agree	agree	agree	agree	agree
247	firefighter	34	male	han	high school or vocational school	single	current smoker	former drinker	yes	>56	1	agree	agree	agree	disagree entirely	agree	agree	disagree	agree	agree	agree	agree	agree	agree	disagree	agree	agree	agree	agree	agree	agree	agree	agree
248	firefighter	25	male	han	middle school or lower	single	current smoker	former drinker	yes	<40	3	disagree entirely	disagree entirely	agree	disagree entirely	disagree	disagree	disagree entirely	disagree entirely	disagree entirely	disagree entirely	disagree entirely	disagree entirely	disagree entirely	disagree entirely	disagree entirely	disagree entirely	disagree entirely	disagree entirely	disagree entirely	agree	agree	agree
249	firefighter	27	male	han	college or higher	single	former smoker	former drinker	yes	>56	1	agree entirely	agree entirely	agree entirely	agree	agree entirely	agree entirely	agree entirely	disagree entirely	disagree entirely	agree entirely	agree entirely	disagree entirely	agree	agree entirely	agree entirely	agree	agree entirely	agree entirely	agree	agree entirely	agree entirely	agree entirely
250	firefighter	27	male	han	high school or vocational school	married	never or occasional smoker	never or occasional drinker	yes	>56	9	agree	agree	agree	disagree	agree	disagree	agree	disagree	agree	agree	agree	disagree	agree	agree	agree	agree	agree	agree	agree	agree	agree	agree
251	firefighter	32	male	han	college or higher	married	never or occasional smoker	never or occasional drinker	yes	>56	6	agree	agree	disagree	disagree	agree	agree	agree	disagree entirely	disagree	agree	agree	disagree entirely	disagree entirely	agree entirely	disagree entirely	agree	disagree entirely	disagree	agree	disagree	agree	agree
252	firefighter	33	male	han	high school or vocational school	married	never or occasional smoker	never or occasional drinker	yes	40-48	1	agree entirely	agree entirely	agree entirely	agree	agree entirely	disagree	disagree	agree	agree	agree entirely	agree entirely	agree entirely	agree entirely	disagree	agree entirely	agree entirely	agree entirely	agree entirely	agree entirely	agree entirely	agree entirely	agree entirely
253	VDT_operator	43	male	han	high school or vocational school	married				49-56	16	agree	agree	agree	disagree	agree	agree	disagree	disagree	disagree	agree	agree	disagree entirely	agree	agree	disagree	disagree	disagree	disagree	disagree	disagree	disagree	disagree
254	firefighter	41	male	han	college or higher	married	never or occasional smoker	never or occasional drinker	yes	40-48	1	agree	agree	agree	disagree	agree	agree	disagree entirely	disagree entirely	agree	agree	agree	disagree	disagree	agree	agree	agree	agree	agree	agree	agree	agree	agree
255	firefighter	23	male	other	high school or vocational school	single	never or occasional smoker	never or occasional drinker	yes	>56	1	agree entirely	agree entirely	agree entirely	agree entirely	agree entirely	agree entirely	agree entirely	agree entirely	agree entirely	agree entirely	agree entirely	agree entirely	agree entirely	agree entirely	I dont have boss	I dont have boss	I dont have boss	I dont have boss	agree entirely	agree entirely	agree entirely	agree entirely
256	firefighter	30	male	han	college or higher	single	current smoker	never or occasional drinker	yes	49-56	2	agree	agree	agree	agree	agree	disagree	disagree	disagree	agree	agree	agree	disagree	agree	disagree	agree entirely	agree	agree	agree	agree	agree	agree	agree
257	bus_driver	52	male	han	high school or vocational school	married	current smoker		yes	>56	20	agree	agree	disagree	disagree entirely	disagree	agree entirely	disagree entirely	disagree	disagree	disagree	agree entirely	disagree	agree	agree	disagree	disagree	disagree	disagree	agree	agree	disagree	agree
258	VDT_operator	29	female	han	middle school or lower	married				>56	1	agree	agree	agree	agree	disagree	disagree	disagree	agree	agree	agree	agree	disagree	disagree	disagree	agree	agree	agree	agree	agree	agree	agree	agree
259	bus_driver	37	male	han	middle school or lower	married	current smoker		no	40-48	10	agree	agree	agree	agree	disagree	disagree	disagree	agree	disagree	agree	agree	disagree	agree	disagree	agree	disagree	agree	agree	disagree	agree	agree	agree
260	firefighter	33	male	han	college or higher	married	current smoker	never or occasional drinker	yes	>56	6	agree	agree	disagree	disagree	agree	agree	disagree	disagree	disagree	agree	agree	agree	agree	agree	agree	agree	agree	agree	agree	agree	agree	agree
261	firefighter	42	male	han	college or higher	married	current smoker	never or occasional drinker	yes	>56	22	agree	agree	agree	agree	agree	disagree	agree	agree	agree	agree	agree	agree	agree	disagree	agree entirely	agree	agree	agree entirely	agree	agree	agree	agree
262	port_worker	26	female	han	college or higher	married	never or occasional smoker	never or occasional drinker	no	40-48	1	agree	agree	disagree	disagree entirely	disagree	disagree	disagree	disagree	disagree	disagree	agree	agree	agree	disagree	agree	disagree	agree	agree	agree	agree	agree	agree
263	bus_driver	48	male	han	high school or vocational school	married	current smoker		no	>56	1	disagree entirely	agree entirely	disagree entirely	disagree entirely	agree entirely	disagree entirely	disagree entirely	agree entirely	agree entirely	agree entirely	agree entirely	disagree entirely	agree entirely	agree	agree entirely	agree entirely	agree entirely	agree entirely	agree entirely	agree entirely	agree entirely	agree entirely
264	bus_driver	52	male	han	high school or vocational school	married	never or occasional smoker		no	>56	24	agree	agree	agree	agree	agree entirely	agree	disagree entirely	disagree entirely	agree entirely	disagree	agree entirely	disagree entirely	agree entirely	agree	agree	agree	agree	agree	agree	agree	agree	agree
265	port_worker	51	male	han	college or higher	married	never or occasional smoker	never or occasional drinker	yes	40-48	20	agree	agree	agree	agree	agree	disagree	agree	disagree	disagree	disagree	agree	disagree	agree	disagree	agree	agree	agree	agree	agree	agree	agree	agree
266	bus_driver	46	male	han	high school or vocational school	married	current smoker		no	40-48	29	agree	agree	agree	disagree	agree	agree entirely	disagree entirely	agree	agree	disagree	agree	agree	disagree	agree	disagree entirely	disagree entirely	agree	disagree	agree	agree entirely	agree entirely	agree
267	firefighter	24	male	han	high school or vocational school	single	never or occasional smoker	former drinker	yes	49-56	1	agree entirely	agree	agree	agree	agree	agree	agree	agree	agree	agree	agree	agree	agree	agree	agree entirely	agree entirely	agree entirely	agree entirely	agree	agree	agree	agree entirely
268	firefighter	29	male	han	high school or vocational school	single	never or occasional smoker	never or occasional drinker	yes	>56	2	agree	agree	agree	agree	agree	disagree	agree	agree	agree	disagree	agree	disagree	agree	disagree	agree	agree	agree	agree	agree	agree	agree	agree
269	firefighter	37	male	han	high school or vocational school	married	current smoker	never or occasional drinker	yes	>56	1	agree	agree	disagree	disagree entirely	agree	agree entirely	disagree entirely	disagree entirely	disagree entirely	agree	agree	agree	agree	disagree	agree	disagree	agree	agree	disagree	agree	agree	agree
270	firefighter	23	male	han	high school or vocational school	single	never or occasional smoker	former drinker	yes	>56	2	agree entirely	agree	agree entirely	agree	agree	agree	agree	agree	disagree	agree	agree entirely	agree	agree	agree	agree	agree	agree entirely	agree	disagree	agree	agree entirely	agree entirely
271	firefighter	38	male	other	high school or vocational school	married	current smoker	never or occasional drinker	yes	>56	4	agree	agree	agree	agree	agree	disagree entirely	disagree	agree	agree	agree	agree	agree	disagree	disagree	disagree	agree	agree	agree	agree	agree	agree	agree
272	firefighter	26	male	han	high school or vocational school	single	current smoker	never or occasional drinker	yes	>56	2	agree	agree	agree	agree	agree	disagree	disagree	disagree	disagree	agree	agree	disagree	agree	agree	agree	agree	agree	agree	agree	agree	agree	agree entirely
273	bus_driver	53	male	han	middle school or lower	married	former smoker		no	>56	12	agree	agree entirely	disagree	disagree	agree	agree	disagree	disagree	disagree	disagree	agree	disagree	agree	agree	disagree	disagree entirely	disagree	disagree	agree	agree	agree entirely	agree entirely
274	firefighter	22	male	han	college or higher	single	never or occasional smoker	former drinker	yes	>56	20	agree	agree	agree	disagree	disagree	disagree	disagree	disagree	disagree	agree	agree	agree	agree	agree	agree	agree	agree	agree	agree	agree	agree	agree
275	firefighter	30	male	han	high school or vocational school	single	current smoker	former drinker	yes	40-48	1	agree	agree	agree	disagree entirely	agree	agree	disagree entirely	agree	disagree entirely	agree	agree	agree	agree	agree	agree	disagree	agree	agree	agree	agree	agree	agree
276	firefighter	26	male	han	college or higher	single	never or occasional smoker	never or occasional drinker	yes	>56	7	agree	agree	agree	agree	agree	agree	agree	agree	agree	agree	agree	agree	agree	agree	agree	agree	agree	agree	agree	agree	agree	agree
277	firefighter	33	male	han	high school or vocational school	single	current smoker	never or occasional drinker	yes	>56	2	agree	agree	agree	disagree	agree	agree	disagree	disagree	agree	agree	agree	disagree	disagree	agree	agree	agree	agree	agree	agree	agree	agree	agree
278	bus_driver	46	male	han	high school or vocational school	married	current smoker		no	>56	4	agree	agree	agree	agree	agree	agree	agree	disagree entirely	disagree	agree	agree	agree	agree	agree	agree	disagree	agree	agree	agree	disagree	agree	agree
279	firefighter	26	male	han	high school or vocational school	single	current smoker	never or occasional drinker	yes	40-48	3	agree entirely	disagree	agree	agree	agree	disagree	agree	disagree	agree	agree	agree entirely	agree entirely	agree entirely	agree	agree	disagree entirely	disagree entirely	agree entirely	agree entirely	agree entirely	agree entirely	agree entirely
280	firefighter	31	male	han	college or higher	married	never or occasional smoker	never or occasional drinker	yes	>56	5	agree	agree entirely	agree entirely	agree entirely	agree entirely	agree entirely	disagree entirely	agree entirely	agree entirely	agree	agree entirely	disagree entirely	disagree	agree entirely	agree	agree	agree	agree	agree	agree	agree entirely	agree
281	firefighter	21	male	han	high school or vocational school	single	never or occasional smoker	never or occasional drinker	yes	>56	3	disagree entirely	disagree entirely	agree	agree	disagree	agree	disagree	disagree	disagree	agree	agree	agree	agree	agree	disagree	agree	agree	agree	agree	agree	agree	agree
282	firefighter	25	male	han	college or higher	single	current smoker	never or occasional drinker	yes	>56	1	agree	agree entirely	disagree	disagree entirely	agree	agree	disagree entirely	disagree entirely	disagree	agree	agree	disagree entirely	agree	disagree	agree	disagree	agree	agree	agree	disagree	agree	agree
283	firefighter	23	male	han	high school or vocational school	married	never or occasional smoker	former drinker	no	<40	1	agree	agree	agree	disagree	agree	disagree	disagree	agree	agree	disagree	agree	agree	agree	disagree	agree	agree	agree	agree	agree	agree	agree	agree
284	bus_driver	41	male	han	high school or vocational school	married	current smoker		no	49-56	8	agree	agree entirely	disagree	disagree entirely	agree	agree	disagree	disagree	disagree	disagree	agree	disagree entirely	disagree	agree	disagree entirely	disagree entirely	agree	disagree entirely	agree	disagree	agree	agree
285	firefighter	21	male	han	high school or vocational school	single	current smoker	never or occasional drinker	yes	>56	1	agree entirely	agree	agree	agree entirely	agree entirely	disagree entirely	agree entirely	agree entirely	agree entirely	agree entirely	agree entirely	disagree entirely	agree	disagree	agree	agree entirely	agree entirely	agree entirely	agree entirely	agree entirely	agree entirely	agree entirely
286	firefighter	23	male	han	college or higher	single	current smoker	former drinker	yes	>56	1	agree	agree	agree	disagree	disagree	agree	disagree	disagree	disagree	agree	agree	disagree	disagree	agree	agree	agree	agree	agree	agree	agree	agree	agree
287	firefighter	41	male	han	high school or vocational school	married	never or occasional smoker	never or occasional drinker	yes	>56	4	agree	agree	agree	agree	agree	agree	agree	agree	agree	agree	agree	agree	agree	agree	agree	agree	agree	agree	agree	agree	agree	agree
288	port_worker	43	female	han	high school or vocational school	married	never or occasional smoker	never or occasional drinker	no	49-56	9	agree	agree	disagree	disagree	disagree	disagree	disagree	disagree	disagree	agree	agree	disagree	agree	disagree	agree	agree	agree	agree	agree	agree	agree	agree
289	port_worker	40	male	han	college or higher	other	never or occasional smoker	never or occasional drinker	no	40-48	16	agree	agree entirely	agree	agree	agree	agree	disagree	agree	agree	agree	agree	disagree entirely	agree	agree	disagree	agree	agree	disagree	agree	agree	agree	agree
290	firefighter	30	male	han	high school or vocational school	single	current smoker	former drinker	no	40-48	8	agree	disagree entirely	agree entirely	agree entirely	agree entirely	agree entirely	agree entirely	agree entirely	agree entirely	agree entirely	agree entirely	agree entirely	agree entirely	agree entirely	agree	agree	agree	agree	agree	agree	agree	agree
291	firefighter	36	male	han	high school or vocational school	married	current smoker	never or occasional drinker	yes	>56	2	agree	agree	agree	disagree	agree	agree	disagree	disagree	disagree	agree	agree	disagree entirely	disagree	agree	agree	agree	agree	agree	agree	agree	agree	agree
292	firefighter	28	male	han	middle school or lower	single	current smoker	never or occasional drinker	yes	49-56	5	agree	agree	disagree	agree	agree	disagree	disagree	disagree	agree	agree	agree	agree	agree	agree	agree	agree	agree	agree	agree entirely	agree entirely	agree entirely	agree entirely
293	firefighter	35	male	han	high school or vocational school	married	never or occasional smoker	never or occasional drinker	yes	>56	5	disagree entirely	disagree	disagree entirely	disagree	disagree entirely	disagree entirely	disagree	disagree	disagree entirely	disagree	disagree entirely	disagree	disagree	disagree entirely	disagree entirely	agree	disagree entirely	disagree entirely	disagree	disagree	agree	disagree
294	firefighter	34	male	han	high school or vocational school	married	never or occasional smoker	never or occasional drinker	no	>56	6	agree	agree entirely	agree	disagree entirely	disagree entirely	disagree entirely	disagree entirely	disagree entirely	disagree entirely	disagree entirely	disagree entirely	disagree entirely	agree entirely	disagree entirely	disagree	agree	agree	agree	agree	agree	agree	agree
295	bus_driver	42	male	han	high school or vocational school	married	never or occasional smoker		no	40-48	3	agree	agree entirely	disagree	disagree	agree	agree	disagree	disagree	disagree	disagree	agree	disagree	disagree	disagree	agree	agree	agree	agree	disagree	agree	agree	agree
296	firefighter	39	male	han	middle school or lower	married	current smoker	never or occasional drinker	yes	>56	3	agree	agree	agree	agree	agree	agree	disagree	agree	agree	disagree	agree	agree	agree	disagree	agree	agree	agree	agree	agree	agree	agree	agree
297	bus_driver	40	male	han	high school or vocational school	married	former smoker		no	>56	11	agree	agree	disagree	disagree	agree	disagree	disagree	disagree	agree	agree	agree	disagree	agree	disagree	agree	disagree	agree	disagree	agree	disagree	disagree	agree
298	port_worker	32	male	han	middle school or lower	married	never or occasional smoker	never or occasional drinker	no	>56	1	agree	agree entirely	disagree	disagree	agree	agree	disagree	disagree	disagree	disagree	agree	disagree	agree	disagree	agree	agree	agree	agree	agree	agree	agree	agree
299	firefighter	31	male	han	college or higher	married	former smoker	never or occasional drinker	yes	>56	4	agree	agree	agree	agree	agree	disagree	disagree	disagree	disagree	agree	agree	agree	agree	disagree	agree	agree	agree	agree	agree	agree	agree	agree
300	firefighter	25	male	han	high school or vocational school	single	former smoker	former drinker	yes	40-48	1	agree	disagree	agree	disagree	agree	disagree	disagree	agree	agree	agree	agree	agree	agree	disagree	agree	agree	agree	agree	agree	agree	agree	agree
301	bus_driver	46	male	han	middle school or lower	married	current smoker		no	49-56	5	agree	agree	disagree	disagree	agree	agree	disagree	disagree entirely	disagree	disagree	agree	disagree	agree	disagree	disagree	disagree	disagree	disagree	disagree	agree	agree	agree
302	bus_driver	41	male	han	high school or vocational school	married	current smoker		no	>56	13	agree	agree entirely	disagree	disagree entirely	disagree	agree	disagree entirely	disagree	disagree entirely	disagree	agree	agree	agree	disagree	agree	agree	agree	agree	agree	agree	agree	agree
303	port_worker	53	male	han	high school or vocational school	married	never or occasional smoker	never or occasional drinker	yes	40-48	25	agree	agree	agree	agree	agree	agree	disagree	disagree	agree	disagree	agree	agree	agree	disagree	agree	agree	agree	agree	agree	agree entirely	agree	agree
304	bus_driver	51	male	han	high school or vocational school	married	never or occasional smoker		no	>56	10	disagree	agree entirely	disagree	disagree entirely	agree	agree	disagree	disagree	disagree	disagree	agree	disagree entirely	disagree entirely	disagree	disagree entirely	disagree	disagree	disagree	agree	agree	agree	disagree
305	bus_driver	40	male	han	high school or vocational school	married	never or occasional smoker		no	>56	12	agree	agree	agree	disagree	agree	agree	disagree	agree	disagree entirely	disagree	agree	disagree	agree	disagree	agree entirely	disagree	disagree	disagree	agree	disagree	disagree	disagree
306	firefighter	35	male	han	high school or vocational school	married	current smoker	never or occasional drinker	yes	49-56	1	agree	agree	agree	disagree	agree	agree	agree	agree	agree	agree	agree	agree	agree	agree	agree	agree	agree	agree	agree	agree	agree	agree
307	firefighter	47	female	han	high school or vocational school	married	never or occasional smoker	never or occasional drinker	no	>56	11	agree	agree entirely	agree	agree	agree	disagree	disagree	disagree	agree entirely	agree	agree entirely	agree	agree entirely	disagree	agree	agree	agree	agree	agree entirely	agree entirely	agree entirely	agree entirely
308	firefighter	32	male	han	high school or vocational school	married	never or occasional smoker	never or occasional drinker	yes	40-48	1	agree	agree	agree	agree	agree	disagree	disagree	disagree	disagree	agree	agree	agree	disagree	disagree	agree	agree	agree	agree entirely	agree	agree	agree	agree
309	firefighter	24	male	han	high school or vocational school	single	current smoker	never or occasional drinker	yes	>56	3	agree	agree entirely	agree	disagree	agree	agree	disagree	disagree	agree	agree	agree	agree	disagree	agree	agree	agree	agree	agree	agree	agree	agree	agree
310	firefighter	28	male	han	college or higher	single	never or occasional smoker	never or occasional drinker	yes	>56	2	agree	agree	agree	disagree	disagree	disagree	disagree	disagree	disagree	agree	agree entirely	disagree	disagree	agree	agree	agree	agree	agree	agree	agree	agree	agree
311	bus_driver	51	male	han	middle school or lower	married	never or occasional smoker		no	>56	29	agree	agree	agree	agree	agree	agree	agree	disagree	agree entirely	agree	agree	agree	disagree	agree	agree	agree	agree	agree	agree	agree	agree	agree
312	bus_driver	43	male	han	high school or vocational school	married	current smoker		no	49-56	10	agree	agree entirely	disagree	agree	agree	agree	disagree	agree	agree	disagree	agree	agree	agree	disagree	agree	agree	agree	agree	agree	agree	agree	agree
313	port_worker	56	male	han	high school or vocational school	married	never or occasional smoker	never or occasional drinker	yes	<40	30	agree	agree	agree entirely	agree	agree entirely	disagree	agree	agree entirely	agree entirely	agree entirely	agree entirely	disagree	agree	agree	disagree	agree	agree	agree	agree	agree	agree entirely	agree
314	bus_driver	39	male	han	high school or vocational school	married	never or occasional smoker		yes	49-56	20	agree	agree	agree	disagree	agree	agree	disagree entirely	disagree	disagree	agree	agree	disagree	agree	agree	disagree	disagree	agree	agree	agree	agree	agree	agree
315	firefighter	33	male	han	college or higher	married	current smoker	never or occasional drinker	no	>56	5	agree	agree entirely	disagree	disagree	agree	disagree	disagree entirely	disagree	agree	agree entirely	agree	disagree entirely	disagree entirely	agree entirely	agree	agree	agree	agree	agree	agree	agree	agree
316	bus_driver	41	male	han	high school or vocational school	married	current smoker		no	<40	13	agree	agree	agree	disagree	agree	disagree	disagree	disagree	disagree	agree	agree	agree	agree	disagree	agree	agree	agree	agree	agree	agree	agree	agree
317	firefighter	37	male	han	college or higher	married	never or occasional smoker	never or occasional drinker	yes	>56	13	agree	agree	agree	agree	agree	disagree	disagree	agree	disagree	agree	agree	disagree	agree	agree entirely	agree	agree	agree	agree	agree	agree	agree	agree
318	firefighter	35	male	han	college or higher	married	never or occasional smoker	never or occasional drinker	yes	>56	6	disagree	agree	agree	agree	agree	disagree	agree	agree	agree	agree	agree	agree	agree	agree	agree	agree	agree	agree	agree	agree	agree	agree
319	bus_driver	39	male	han	middle school or lower	married	current smoker		no	40-48	8	agree	agree	disagree	disagree entirely	agree	agree entirely	disagree entirely	disagree	disagree entirely	disagree entirely	agree	disagree	disagree	agree	disagree entirely	disagree entirely	disagree entirely	disagree entirely	disagree	disagree	agree	disagree
320	bus_driver	40	male	han	middle school or lower	married	current smoker		no	40-48	10	agree	agree	disagree	disagree	agree	disagree	disagree	disagree	agree	agree	agree	agree	agree	disagree	agree	agree	agree	agree	agree	agree	agree	agree
321	firefighter	37	male	han	middle school or lower	married	current smoker	never or occasional drinker	yes	>56	5	agree	agree	disagree	disagree	agree	agree	disagree	disagree	disagree	disagree	agree	disagree	agree	disagree	agree	agree	agree	agree	agree	agree entirely	agree entirely	agree entirely
322	port_worker	47	male	han	college or higher	married	former smoker	never or occasional drinker	yes	49-56	16	agree	agree	agree	disagree	agree	disagree	disagree entirely	agree	agree	disagree	disagree	agree	agree	disagree	agree entirely	agree	agree	agree	agree	agree	agree	agree
323	firefighter	34	male	han	high school or vocational school	married	never or occasional smoker	former drinker	yes	>56	9	agree	agree	agree	agree	agree	agree	agree	agree	disagree	agree	agree	agree	agree	agree	agree	agree	agree	agree	agree	agree	agree	agree
324	firefighter	28	male	han	high school or vocational school	single	current smoker	never or occasional drinker	yes	>56	4	agree	agree	agree	disagree	agree	agree	disagree entirely	disagree entirely	disagree entirely	agree	agree	disagree entirely	agree	agree	disagree	disagree	disagree	disagree entirely	agree	agree	agree	agree
325	firefighter	24	male	han	high school or vocational school	single	former smoker	former drinker	yes	<40	2	agree entirely	agree entirely	agree entirely	agree entirely	agree entirely	agree entirely	agree entirely	agree entirely	agree entirely	agree entirely	agree entirely	agree entirely	agree entirely	agree entirely	agree entirely	agree entirely	agree entirely	agree entirely	agree entirely	agree entirely	agree entirely	agree entirely
326	firefighter	32	female	han	college or higher	married	never or occasional smoker	never or occasional drinker	no	40-48	8	agree	disagree	agree	disagree	agree	agree	disagree	disagree	disagree	agree	agree	disagree	disagree	agree	disagree	agree	agree	agree	agree	disagree	disagree	disagree
327	port_worker	28	male	han	middle school or lower	single	never or occasional smoker	never or occasional drinker	no	>56	1.2	agree	agree	disagree	disagree	agree	agree	disagree	disagree	disagree	agree	agree	disagree	agree	agree	disagree	disagree	disagree	agree	agree	agree	agree	agree
328	port_worker	33	male	han	college or higher	married	never or occasional smoker	never or occasional drinker	yes	<40	10	agree entirely	agree entirely	agree entirely	agree entirely	agree entirely	agree entirely	agree entirely	agree entirely	agree entirely	agree entirely	agree entirely	disagree	agree entirely	disagree	agree entirely	agree entirely	agree entirely	agree entirely	agree entirely	agree entirely	agree entirely	agree entirely
329	port_worker	30	male	han	high school or vocational school	married	never or occasional smoker	never or occasional drinker	no	49-56	3	agree entirely	agree	agree	agree	agree entirely	disagree	disagree	disagree	disagree	agree	agree entirely	disagree	disagree entirely	agree	disagree	agree entirely	agree entirely	agree entirely	agree	agree	agree	agree
330	port_worker	48	male	han	high school or vocational school	married	never or occasional smoker	current drinker	yes	49-56	5	agree entirely	agree entirely	agree	disagree	agree entirely	disagree	disagree	agree	agree	disagree	agree	agree	agree	disagree	disagree	agree	agree	agree	disagree	agree	agree	agree
331	port_worker	36	male	han	high school or vocational school	married	current smoker	never or occasional drinker	yes	40-48	11	agree entirely	agree	agree	disagree	agree	disagree	agree	agree	agree	agree	agree entirely	disagree	agree entirely	disagree	agree entirely	agree	agree entirely	agree entirely	agree entirely	agree entirely	agree entirely	agree entirely
332	firefighter	34	male	han	high school or vocational school	married	current smoker	never or occasional drinker	yes	<40	1	agree	agree	agree	agree	agree	agree	agree	agree	agree	agree	agree	agree	agree	agree	agree	agree	agree	agree	agree	agree	agree	agree
333	firefighter	27	male	han	high school or vocational school	single	never or occasional smoker	never or occasional drinker	yes	>56	2	agree	agree	disagree	disagree entirely	agree entirely	agree entirely	agree	disagree	disagree	agree	agree	disagree	disagree	agree	disagree entirely	disagree entirely	disagree entirely	disagree entirely	agree	disagree	agree	agree
334	firefighter	29	male	han	high school or vocational school	married	never or occasional smoker	never or occasional drinker	yes	>56	4	agree	agree	agree	disagree	agree	disagree	disagree	agree	agree	agree	agree	agree	agree	agree	agree	agree	agree	agree	agree	agree	agree	agree
335	firefighter	24	male	han	high school or vocational school	single	current smoker	never or occasional drinker	yes	49-56	3	agree	agree	agree	agree	agree	agree	disagree	disagree	agree	agree	agree	disagree	agree	agree	agree	disagree	agree	agree	agree	agree	agree	agree
336	firefighter	29	male	han	college or higher	married	never or occasional smoker	never or occasional drinker	yes	40-48	21	agree	agree	agree	disagree entirely	agree	disagree	disagree	disagree	disagree	agree	agree	disagree	agree	disagree	agree	agree	agree	agree	agree	agree	agree	agree
337	firefighter	35	male	han	high school or vocational school	married	never or occasional smoker	never or occasional drinker	yes	>56	2	agree	agree	agree	disagree	disagree	agree	disagree	disagree	disagree	disagree	disagree	disagree	disagree	disagree	agree	disagree	agree	agree	agree	disagree	agree	agree
338	firefighter	19	male	han	high school or vocational school	single	never or occasional smoker	never or occasional drinker	yes	>56	1	agree	agree	agree	agree	agree	agree	agree	agree	agree	agree	agree	agree	agree	agree	agree	agree	agree	agree	agree	agree	agree	agree
339	firefighter	23	male	han	college or higher	single	never or occasional smoker	never or occasional drinker	yes	>56	1	agree	agree	agree	disagree	disagree	disagree	disagree	disagree	agree	disagree	agree	agree	agree	disagree	agree entirely	agree	agree entirely	agree entirely	agree	agree entirely	agree entirely	agree entirely
340	firefighter	27	male	han	high school or vocational school	married	former smoker	never or occasional drinker	yes	>56	4	agree	agree	agree	agree	agree	disagree	disagree	disagree	agree	agree	agree	disagree	agree	agree	disagree	agree	agree	agree	agree	agree	agree	agree
341	bus_driver	38	male	han	high school or vocational school	married	current smoker		no	>56	12	agree entirely	disagree entirely	agree entirely	agree entirely	agree	agree	agree	agree	agree	agree	agree	agree	agree	agree	agree	agree	agree	agree	agree	agree	agree	agree
342	firefighter	30	male	han	high school or vocational school	single	current smoker	never or occasional drinker	yes	40-48	8	agree	agree	agree	disagree	agree	disagree	disagree	agree	disagree	agree	agree	disagree	disagree	agree	agree	agree	agree	agree	agree	agree	agree	agree
343	firefighter	42	male	han	high school or vocational school	married	never or occasional smoker	never or occasional drinker	yes	>56	4	agree	agree	agree	agree	disagree	agree	disagree	disagree	agree	agree	agree	agree	disagree	agree	agree	disagree	agree	agree	agree	agree	agree	agree
344	firefighter	32	male	han	high school or vocational school	married	current smoker	former drinker	yes	>56	1	agree	agree	agree	disagree entirely	agree	disagree	disagree	agree	agree entirely	disagree	agree	agree	agree entirely	disagree	agree	disagree	disagree	disagree	agree	agree	agree	agree
345	firefighter	36	female	han	college or higher	married	never or occasional smoker	never or occasional drinker	no	49-56	7	agree	agree entirely	disagree	agree	agree	disagree	disagree	agree	agree	agree	agree	disagree	agree	disagree	disagree	agree	agree	agree	agree	disagree	disagree	disagree
346	firefighter	33	male	han	high school or vocational school	married	never or occasional smoker	never or occasional drinker	yes	>56	3	agree	disagree	agree	agree	agree	disagree	disagree	agree	agree	agree	agree	agree	agree	disagree	agree entirely	agree	agree	agree	agree	agree entirely	agree entirely	agree entirely
347	firefighter	25	male	han	high school or vocational school	single	never or occasional smoker	former drinker	yes	40-48	2	agree	agree	disagree	agree entirely	agree	disagree entirely	agree entirely	agree	disagree	agree	agree	disagree	agree	agree entirely	agree entirely	agree	agree	agree	agree	agree	agree entirely	agree
348	firefighter	23	male	han	high school or vocational school	single	never or occasional smoker	never or occasional drinker	yes	>56	1	agree	agree	agree	agree	agree	disagree	disagree	disagree	agree	agree	agree	agree	agree	agree	agree	agree	agree	agree	agree	agree	agree	agree
349	firefighter	21	male	han	high school or vocational school	single	never or occasional smoker	never or occasional drinker	yes	<40	1	agree	agree	agree	agree	agree	agree	agree	agree	agree	agree	agree	agree	agree	agree	agree	agree	agree	agree	agree	agree	agree	agree
350	firefighter	35	male	han	high school or vocational school	married	never or occasional smoker	never or occasional drinker	yes	<40	3	agree	disagree	agree	agree	agree	agree	agree	agree	agree	agree	agree	agree	agree	agree	agree	agree	agree	agree	agree	agree	agree	agree
351	firefighter	33	male	han	high school or vocational school	married	current smoker	never or occasional drinker	yes	49-56	5	agree entirely	agree	agree entirely	agree	agree entirely	agree	disagree	disagree	disagree	agree	agree entirely	agree entirely	agree entirely	agree entirely	agree entirely	agree entirely	agree entirely	agree entirely	agree entirely	agree entirely	agree entirely	agree entirely
352	firefighter	27	male	han	college or higher	single	never or occasional smoker	never or occasional drinker	yes	>56	19	agree entirely	agree entirely	agree	disagree	agree	disagree	disagree	disagree	disagree entirely	disagree entirely	agree entirely	disagree entirely	disagree	disagree	disagree	disagree	disagree	disagree	agree	disagree	agree	disagree
353	firefighter	30	male	han	college or higher	married	current smoker	never or occasional drinker	yes	>56	15	agree entirely	agree entirely	agree entirely	disagree	agree entirely	disagree	disagree	agree	agree	agree	agree entirely	disagree entirely	disagree entirely	agree entirely	agree	agree	agree	agree	agree	agree	agree	agree
354	firefighter	34	male	han	high school or vocational school	married	current smoker	never or occasional drinker	yes	>56	5	agree	agree	disagree	disagree	agree	agree	disagree	disagree	agree	disagree	agree	disagree entirely	disagree entirely	agree	agree	disagree	agree	agree	disagree	agree	agree	agree
355	firefighter	23	male	han	high school or vocational school	single	never or occasional smoker	former drinker	yes	>56	2	agree entirely	agree	agree	agree	agree	agree	disagree	disagree	agree	agree	agree	agree	agree	disagree	agree entirely	agree	agree	agree	agree	agree	agree	agree
356	firefighter	40	male	han	high school or vocational school	married	former smoker	former drinker	yes	>56	15	agree entirely	agree	agree	disagree entirely	disagree entirely	disagree	disagree entirely	disagree	agree	agree	agree	disagree	agree	disagree entirely	agree	agree	agree	agree	agree	agree	agree	agree
357	firefighter	32	male	han	high school or vocational school	single	current smoker	never or occasional drinker	yes	>56	1	agree	agree	agree	disagree	agree	agree	disagree	disagree	agree	agree	agree	disagree	agree	disagree	agree	agree	agree	agree entirely	agree	agree	agree	agree
358	firefighter	31	male	han	college or higher	single	never or occasional smoker	never or occasional drinker	yes	>56	1	agree	agree	agree	disagree	agree	agree	disagree	disagree	agree	agree	agree	disagree	disagree	agree	disagree	disagree	agree	disagree	agree	agree	agree	agree
359	VDT_operator	33	female	han	college or higher	married				49-56	14	agree	agree	disagree	agree	agree	agree	disagree	agree	agree	agree	agree	disagree	agree	disagree	disagree	disagree	agree	disagree	disagree	agree	agree	disagree
360	firefighter	35	male	han	college or higher	married	never or occasional smoker	never or occasional drinker	yes	49-56	15	agree entirely	disagree	agree entirely	agree	agree	disagree	disagree	agree	agree	agree	agree	agree	agree	disagree	agree entirely	agree entirely	I dont have boss	agree entirely	agree entirely	agree entirely	agree entirely	agree entirely
361	firefighter	32	male	han	college or higher	married	never or occasional smoker	never or occasional drinker	no	49-56	9	agree	disagree	disagree	disagree	agree	disagree	disagree	disagree entirely	agree entirely	agree	agree entirely	disagree entirely	disagree	disagree	agree entirely	agree	disagree entirely	agree	agree	agree entirely	agree entirely	agree
362	firefighter	33	male	han	middle school or lower	single	current smoker	former drinker	yes	>56	7	disagree	agree	agree	agree	disagree	agree	disagree	disagree	agree	disagree	disagree	agree	agree	agree	agree	disagree	agree	agree	agree	agree	agree	agree
363	bus_driver	40	male	han	high school or vocational school	married	current smoker		no	>56	25	agree	agree	disagree	disagree	agree	agree	disagree	disagree	disagree	disagree	agree	disagree	disagree	agree	disagree	disagree	disagree	disagree	agree	agree	agree	disagree
364	port_worker	52	male	han	high school or vocational school	married	current smoker	never or occasional drinker	yes	49-56	32	agree	agree	agree	disagree	agree entirely	agree entirely	disagree entirely	disagree entirely	agree	disagree	agree	disagree	agree	disagree	disagree entirely	disagree entirely	agree	disagree entirely	agree	agree	agree	agree
365	firefighter	32	female	han	college or higher	married	never or occasional smoker	never or occasional drinker	no	40-48	2	agree	agree	disagree	disagree	disagree	agree	disagree	disagree	disagree	disagree	agree	disagree	disagree	disagree	disagree	disagree	agree	agree	agree	agree	agree	agree
366	bus_driver	47	male	han	middle school or lower	married	former smoker		no	40-48	10	disagree	disagree	agree	agree	agree	agree	disagree	agree	agree	disagree	agree entirely	disagree	agree entirely	agree	agree	agree	agree	agree	agree	agree	agree	agree
367	firefighter	31	male	han	high school or vocational school	married	never or occasional smoker	never or occasional drinker	yes	<40	1	agree	disagree	disagree	disagree	agree	disagree	disagree	disagree	disagree	agree	agree	disagree	agree	disagree	agree	disagree	agree	agree	agree	agree	agree	agree
368	bus_driver	46	male	han	middle school or lower	other	current smoker		no	>56	13	agree	agree entirely	agree	disagree	agree	agree	disagree	disagree	agree	disagree	agree entirely	agree	disagree	agree	disagree	disagree	disagree	disagree	agree	agree	agree	agree
369	VDT_operator	40	female	han	high school or vocational school	married				49-56	20	agree entirely	agree entirely	disagree	disagree	agree	disagree	disagree	disagree	disagree	disagree	agree	disagree	disagree	disagree	disagree	agree	disagree	disagree	agree	agree	agree	agree
370	firefighter	29	male	han	high school or vocational school	married	never or occasional smoker	never or occasional drinker	yes	49-56	8	agree	agree	agree	agree	agree	agree	agree	agree	agree	agree	agree	agree	agree	agree	agree	agree	agree	agree	agree	agree	agree	agree
371	firefighter	24	female	han	college or higher	single	never or occasional smoker	never or occasional drinker	yes	40-48	1	agree	agree	agree	disagree	agree	disagree	disagree entirely	disagree	disagree	disagree	agree entirely	disagree	disagree	agree	agree	agree	agree	agree	agree	agree	agree	agree
372	firefighter	36	male	han	college or higher	married	never or occasional smoker	never or occasional drinker	yes	>56	2	agree	agree	disagree	disagree	agree	agree	disagree	disagree	disagree	agree	agree	disagree	agree	agree	agree	disagree	agree	agree	agree	agree	agree	agree
373	VDT_operator	38	male	han	high school or vocational school	married				40-48	11	agree	agree	agree	agree	agree	disagree	disagree	agree	agree	agree	agree	agree	agree	disagree	agree	agree	agree	agree	agree	agree	agree	agree
374	firefighter	35	male	han	high school or vocational school	single	never or occasional smoker	never or occasional drinker	yes	>56	5	agree	agree	agree	agree	agree	agree	agree	agree	agree	agree	agree	agree	agree	agree	agree	agree	agree	agree	agree	agree	agree	agree
375	firefighter	37	female	han	college or higher	married	never or occasional smoker	former drinker	no	40-48	6	agree	agree	agree	disagree	agree	agree	disagree	disagree	disagree	agree	agree	disagree	disagree	agree	agree	agree	agree	agree	agree	agree	agree	agree
376	bus_driver	36	male	han	middle school or lower	married	never or occasional smoker		no	>56	3	agree	agree	disagree	agree entirely	agree	agree entirely	disagree	agree	disagree entirely	disagree	agree	agree	agree	disagree	disagree	agree	agree	disagree	agree	disagree	agree	agree
377	VDT_operator	40	female	han	college or higher	married				49-56	13	agree entirely	disagree	agree	disagree	agree	disagree	disagree	agree	agree	agree	agree	disagree	disagree	agree	agree	agree	agree	agree	agree	agree	agree	agree
378	port_worker	38	male	han	college or higher	married	never or occasional smoker	never or occasional drinker	yes	49-56	15	agree	agree	agree	agree	agree	agree	disagree	agree	agree	agree	agree	disagree entirely	disagree	agree	disagree	agree	agree	agree	agree	agree	agree	agree
379	firefighter	28	male	han	college or higher	married	current smoker	never or occasional drinker	yes	>56	8	agree	agree	disagree	disagree	disagree	agree	disagree	disagree	disagree entirely	disagree	disagree	agree	disagree	agree	disagree	disagree	agree	disagree	disagree	agree	disagree	disagree entirely
380	firefighter	27	male	han	college or higher	single	current smoker	never or occasional drinker	yes	40-48	2	agree	agree	agree	disagree	disagree	disagree	disagree	disagree	agree	disagree	agree	disagree	agree	agree	agree	agree	agree	agree	agree	agree	agree	agree
381	firefighter	28	male	han	college or higher	single	never or occasional smoker	never or occasional drinker	yes	40-48	5	agree	agree	agree	agree	agree	agree	disagree	agree	agree	agree	agree	agree	agree	agree	agree	agree	agree	agree	agree	agree	agree	agree
382	firefighter	29	male	han	high school or vocational school	single	never or occasional smoker	never or occasional drinker	yes	>56	6	agree	agree	disagree	disagree entirely	disagree entirely	disagree entirely	disagree entirely	disagree entirely	disagree entirely	disagree entirely	disagree entirely	disagree entirely	disagree entirely	disagree entirely	disagree entirely	disagree entirely	disagree entirely	disagree entirely	disagree entirely	agree	agree	agree
383	firefighter	35	male	other	college or higher	married	current smoker	current drinker	yes	>56	5	agree	agree entirely	agree	agree	agree	disagree entirely	agree	agree	agree	agree	agree	agree	agree	agree	agree	agree	agree	agree	agree	agree	agree	agree entirely
384	bus_driver	45	male	han	college or higher	married	current smoker		no	49-56	10	agree	agree	disagree	disagree	agree	agree	agree	disagree	agree	disagree	agree	agree	agree	agree	agree	agree	agree	agree	agree	agree	agree	agree
385	firefighter	25	male	han	high school or vocational school	single	current smoker	former drinker	yes	>56	1	agree entirely	disagree	agree	disagree	agree	disagree	disagree	disagree	agree	agree	agree	agree	agree	agree	agree entirely	agree	agree entirely	agree entirely	agree entirely	agree	agree entirely	agree
386	bus_driver	44	male	han	middle school or lower	married	current smoker		yes	>56	5	agree	agree	agree	disagree	agree	agree	disagree	agree	disagree	disagree	agree	disagree	agree	disagree	agree	agree	agree	agree	agree	agree	agree	agree
387	firefighter	25	male	han	high school or vocational school	single	never or occasional smoker	never or occasional drinker	no	>56	3	disagree	disagree	disagree	disagree	disagree	disagree	disagree	disagree	disagree	agree	agree entirely	disagree entirely	disagree	agree entirely	disagree entirely	disagree entirely	disagree	disagree	disagree	disagree	disagree	agree
388	firefighter	39	male	han	high school or vocational school	married	current smoker	never or occasional drinker	yes	>56	4	disagree	disagree	disagree entirely	disagree	disagree entirely	disagree entirely	disagree	disagree	disagree	agree	agree	disagree	disagree	disagree	disagree	disagree	disagree	disagree	disagree	disagree	disagree	disagree
389	firefighter	24	male	han	high school or vocational school	single	current smoker	never or occasional drinker	yes	49-56	1	agree	agree	agree	disagree entirely	agree	agree	disagree entirely	disagree entirely	agree	disagree	agree	agree	agree	agree	agree	agree	agree	agree	agree	agree	agree	agree
390	bus_driver	53	male	han	middle school or lower	married	never or occasional smoker		no	>56	15	agree	agree	disagree	agree	agree	agree	disagree	disagree	disagree	disagree	agree	agree	agree	agree	agree	agree	agree	agree	agree	agree	agree	agree
391	firefighter	33	male	han	high school or vocational school	married	current smoker	never or occasional drinker	no	>56	9	agree	agree entirely	disagree entirely	disagree entirely	disagree	agree entirely	disagree	disagree entirely	disagree entirely	agree	disagree entirely	disagree entirely	agree	agree	disagree	disagree	disagree entirely	disagree entirely	agree	agree	disagree	disagree
392	firefighter	23	female	han	college or higher	single	former smoker	never or occasional drinker	yes	40-48	1	agree entirely	agree entirely	agree entirely	agree entirely	agree entirely	agree entirely	agree	agree	agree	agree	agree	agree	agree	agree	agree entirely	agree	agree	agree entirely	agree	agree	agree entirely	agree
393	port_worker	50	male	han	high school or vocational school	married	former smoker	never or occasional drinker	yes	40-48	32	agree entirely	agree	agree	agree	agree entirely	disagree	disagree	agree	agree	agree	agree entirely	agree	agree	disagree	agree	agree	agree	agree	agree	agree	agree	agree
394	firefighter	32	female	han	college or higher	married	never or occasional smoker	never or occasional drinker	no	40-48	12	agree	agree	agree	agree	agree	agree	agree	agree	agree	agree	agree	agree	agree	agree	agree	agree	agree	agree	agree	agree	agree	agree
395	port_worker	33	male	han	high school or vocational school	married	never or occasional smoker	never or occasional drinker	no	>56	4	agree	agree	disagree	disagree	agree	disagree	disagree entirely	disagree	disagree entirely	agree	agree	disagree entirely	agree	agree	disagree	disagree	agree	agree	agree	disagree	disagree	agree
396	firefighter	30	male	han	middle school or lower	single	current smoker	never or occasional drinker	yes	>56	6	agree entirely	agree entirely	agree entirely	disagree entirely	agree entirely	agree entirely	agree entirely	disagree entirely	agree entirely	agree entirely	agree entirely	agree entirely	agree entirely	disagree entirely	agree entirely	agree entirely	agree entirely	agree entirely	agree entirely	agree entirely	agree entirely	agree entirely
397	bus_driver	51	male	other	middle school or lower	married	former smoker		no	>56	20	agree	agree	disagree	agree	agree	disagree	disagree	agree	agree	disagree	agree	agree	agree	disagree	agree	agree	agree	agree	agree	agree	agree	agree
398	firefighter	41	male	han	high school or vocational school	married	never or occasional smoker	former drinker	yes	>56	11	agree entirely	agree	agree	agree	agree	disagree	disagree	agree	agree	agree	agree	disagree	agree	disagree	agree	agree	agree	agree	agree	agree	agree	agree
399	bus_driver	45	male	han	high school or vocational school	married	current smoker		no	>56	14	agree	agree entirely	disagree	disagree entirely	agree entirely	agree	disagree entirely	disagree	disagree	disagree entirely	agree entirely	disagree	disagree	disagree	disagree	disagree	disagree	disagree	agree	agree	agree	agree
400	bus_driver	37	male	han	high school or vocational school	married	current smoker		no	>56	15	disagree entirely	agree entirely	agree entirely	disagree entirely	agree entirely	agree entirely	disagree entirely	disagree entirely	disagree entirely	disagree entirely	disagree	disagree entirely	agree entirely	agree entirely	disagree	disagree	disagree	disagree	agree	disagree	agree	disagree
401	port_worker	33	male	han	college or higher	married	current smoker	current drinker	no	>56	10	agree	agree entirely	agree	agree	agree	disagree	disagree	agree	agree	agree	agree	agree	agree	agree	agree entirely	agree	agree	agree	agree	agree	agree	agree
402	firefighter	32	male	han	college or higher	married	never or occasional smoker	never or occasional drinker	yes	49-56	2	agree	agree	agree	disagree	agree	disagree	disagree	disagree	agree	agree	agree	disagree	disagree	agree	agree	agree	agree	agree	agree	agree	agree	agree
403	bus_driver	48	male	han	high school or vocational school	married	current smoker		no	49-56	18	agree	agree entirely	agree	disagree	agree entirely	agree	disagree entirely	disagree	disagree	agree	agree	agree	agree	agree	disagree	disagree	disagree	disagree	agree	agree	agree	agree
404	firefighter	33	female	han	college or higher	married	never or occasional smoker	never or occasional drinker	no	>56	12	agree	agree entirely	disagree	disagree entirely	disagree entirely	agree entirely	disagree entirely	disagree entirely	disagree entirely	agree	agree	disagree entirely	disagree entirely	agree entirely	disagree entirely	disagree entirely	disagree entirely	disagree entirely	agree	agree	agree	agree
405	firefighter	27	male	han	high school or vocational school	single	current smoker	never or occasional drinker	no	<40	2	agree entirely	agree	agree	disagree entirely	agree	agree	agree	agree	agree	agree	agree	disagree entirely	disagree entirely	agree	agree	agree	agree	agree	agree	agree	agree	agree
406	firefighter	36	male	han	college or higher	married	former smoker	former drinker	no	>56	22	agree	agree	agree	agree	agree	agree	agree	agree	agree	agree	agree	agree	agree	agree	agree	agree	agree	agree	agree	agree	agree	agree
407	bus_driver	41	male	han	high school or vocational school	married	current smoker		no	49-56	24	agree	agree	agree	disagree	agree	disagree	disagree entirely	disagree	agree	agree	agree	disagree	agree	disagree	agree	agree	agree entirely	agree entirely	agree	agree entirely	agree entirely	agree entirely
408	firefighter	35	male	han	college or higher	married	never or occasional smoker	never or occasional drinker	yes	>56	1	agree	agree	agree	disagree	agree	disagree	disagree	agree	agree	disagree	agree	disagree	agree	disagree	agree	agree	agree	agree	agree	agree	agree	agree
409	firefighter	20	male	han	high school or vocational school	single	never or occasional smoker	never or occasional drinker	yes	>56	1	agree	agree	agree	agree	disagree	agree	agree	agree	agree	agree	agree	agree	agree	agree	agree	agree	agree	agree	agree	agree	agree	agree
410	VDT_operator	31	female	han	college or higher	married				40-48	8	disagree	agree	disagree entirely	disagree	disagree	agree	disagree	disagree	disagree	agree	agree	disagree	disagree	disagree	disagree	disagree	disagree	disagree	disagree	disagree	agree	disagree
411	port_worker	52	male	han	high school or vocational school	married	former smoker	never or occasional drinker	yes	<40	28	disagree	agree	agree	agree	agree	agree	disagree	agree	agree	agree	agree	disagree	agree	agree	agree	agree	agree	agree	agree	agree	agree	agree
412	firefighter	26	male	han	high school or vocational school	single	current smoker	never or occasional drinker	yes	40-48	1	agree	disagree	agree	disagree	disagree	disagree	disagree	disagree	disagree	agree	agree	disagree entirely	disagree entirely	agree	disagree	agree	disagree	disagree	disagree entirely	disagree	disagree	disagree
413	firefighter	27	male	han	high school or vocational school	single	never or occasional smoker	never or occasional drinker	yes	>56	4	agree	agree	agree	disagree	agree	agree	disagree	disagree	disagree	agree	agree	disagree	agree	agree	disagree	disagree	disagree	disagree	agree	agree	agree	agree
414	port_worker	53	male	han	high school or vocational school	married	never or occasional smoker	never or occasional drinker	yes	>56	10	agree entirely	agree entirely	agree	agree	agree	agree	disagree	disagree	agree	agree	agree	agree	agree	disagree	agree	agree	agree	agree	agree	agree	agree	agree
415	firefighter	21	male	han	high school or vocational school	single	current smoker	never or occasional drinker	yes	>56	2	agree entirely	agree	disagree	disagree	agree	agree	agree	agree	agree	agree	agree	disagree entirely	disagree entirely	agree entirely	disagree entirely	disagree	disagree entirely	disagree entirely	disagree	disagree	agree	agree
416	bus_driver	41	male	han	middle school or lower	married	current smoker		no	>56	9	agree entirely	agree entirely	agree entirely	agree	agree entirely	disagree	disagree entirely	agree	agree	disagree	agree	agree	agree	disagree	agree	agree	agree	agree	disagree	agree	agree	agree
417	firefighter	46	male	han	high school or vocational school	married	current smoker	never or occasional drinker	no	40-48	5	agree	agree	agree	agree	agree	agree	disagree	disagree	agree	agree	agree	agree	agree	disagree	agree entirely	agree	agree	agree	agree	agree	agree	agree
418	bus_driver	51	male	han	high school or vocational school	married	former smoker		yes	>56	15	disagree	agree entirely	disagree	disagree	agree	disagree	disagree entirely	disagree	agree	disagree	agree	disagree	agree	disagree	agree	disagree	agree	agree	agree	agree	agree	agree
419	firefighter	22	female	han	college or higher	single	never or occasional smoker	never or occasional drinker	no	<40	1	agree	disagree	agree	disagree	disagree	disagree	disagree	disagree	disagree	disagree	disagree	disagree	agree	disagree	disagree	disagree	disagree	disagree	disagree	disagree	disagree	disagree
420	firefighter	31	male	han	high school or vocational school	single	current smoker	never or occasional drinker	yes	>56	1	agree entirely	agree	agree	agree	agree entirely	disagree	disagree	agree	agree	agree entirely	agree entirely	agree	agree	disagree	agree	agree	agree	agree	agree entirely	agree	agree	agree
421	port_worker	38	male	han	high school or vocational school	married	never or occasional smoker	never or occasional drinker	no	>56	7	agree	agree entirely	agree	agree	agree	agree	disagree	disagree	disagree	agree	agree	disagree	agree	disagree	disagree entirely	disagree	disagree	disagree entirely	agree	agree	agree	disagree
422	firefighter	27	male	han	high school or vocational school	single	current smoker	never or occasional drinker	yes	>56	4	agree entirely	disagree	disagree	disagree	agree entirely	disagree	agree entirely	agree	agree entirely	agree entirely	agree entirely	disagree	disagree	agree entirely	agree	agree	agree	agree	agree	agree	agree	agree
423	firefighter	38	male	han	college or higher	married	former smoker	current drinker	yes	>56	11	agree	agree	disagree	agree	disagree	disagree	disagree	disagree	disagree	disagree	disagree	disagree	disagree	agree	disagree entirely	disagree	agree	disagree	agree	disagree	disagree	disagree
424	port_worker	39	male	han	high school or vocational school	married	never or occasional smoker	never or occasional drinker	no	>56	15	agree	agree	disagree	disagree	agree	agree	disagree	disagree	disagree	agree	agree	agree	agree	agree	agree	agree	agree	agree	agree	agree	agree	agree
425	firefighter	32	male	han	high school or vocational school	single	never or occasional smoker	never or occasional drinker	yes	>56	2	agree	agree	disagree	disagree	agree	agree	agree	disagree	agree	disagree	agree	agree	agree	disagree	agree	agree	agree	agree	agree	agree	agree	agree
426	port_worker	38	male	han	high school or vocational school	married	never or occasional smoker	never or occasional drinker	no	40-48	3	agree	agree	disagree	agree	disagree	disagree	disagree	agree	agree	agree	agree	agree	agree	disagree	agree	agree	agree	agree	agree	agree	agree	agree
427	bus_driver	45	male	han	middle school or lower	married	never or occasional smoker		no	>56	13	agree	agree	disagree	disagree	agree	agree	disagree	disagree	disagree	agree	agree	disagree	disagree	agree	agree	agree	agree	agree	agree	disagree	disagree	disagree
428	bus_driver	51	male	han	middle school or lower	married	current smoker		no	40-48	16	agree	agree	agree	disagree	agree	disagree	disagree	disagree	agree	agree	agree	agree	agree	disagree	agree	agree	agree	agree	agree	agree	agree	agree
429	bus_driver	43	male	han	high school or vocational school	married	current smoker		no	>56	10	agree	agree entirely	agree	disagree	disagree	agree	disagree entirely	disagree	disagree	disagree	agree	disagree	disagree	disagree	disagree	disagree	disagree	disagree	agree	disagree	disagree	disagree
430	firefighter	31	male	han	high school or vocational school	married	former smoker	former drinker	yes	>56	17	agree	agree	agree	disagree	agree	disagree	agree	disagree	agree	agree	agree	disagree entirely	agree	agree	disagree	agree	agree	agree	agree	agree	agree	agree
431	firefighter	31	male	han	high school or vocational school	married	never or occasional smoker	former drinker	yes	>56	8	agree	disagree	agree	agree	agree	disagree	disagree	disagree	disagree	agree	agree	agree	agree	disagree	agree	agree	agree	agree entirely	agree	agree	agree	agree
432	firefighter	23	male	han	college or higher	single	former smoker	former drinker	yes	49-56	1	agree	agree	agree	agree	agree	disagree	agree	disagree	agree	agree	agree	agree	disagree	agree	agree	agree	agree	agree	agree	agree	agree	agree
433	firefighter	29	male	han	high school or vocational school	married	never or occasional smoker	never or occasional drinker	yes	>56	8	agree	agree	disagree	disagree	agree	disagree	disagree	disagree	disagree	disagree	agree entirely	agree entirely	agree entirely	disagree entirely	agree entirely	agree entirely	agree entirely	agree entirely	agree entirely	agree entirely	agree entirely	agree entirely
434	firefighter	33	male	han	high school or vocational school	married	current smoker	never or occasional drinker	yes	>56	11	agree	disagree	agree	agree	agree	disagree	disagree	agree	agree	agree	agree	agree	disagree	agree	agree	agree	agree	agree	agree entirely	agree	agree	agree
435	firefighter	24	female	han	college or higher	single	never or occasional smoker	never or occasional drinker	no	40-48	1	agree	agree	agree	agree	agree	disagree	agree	agree	disagree	agree	agree	agree	agree	agree	agree entirely	agree entirely	agree entirely	agree entirely	agree	agree	agree	agree
436	port_worker	32	male	han	college or higher	married	never or occasional smoker	former drinker	no	>56	1	agree	agree	disagree entirely	disagree	agree	disagree	disagree	agree	disagree	agree	agree	agree	agree	disagree	agree	agree	agree	agree	agree	agree	agree	agree
437	firefighter	21	male	han	high school or vocational school	single	current smoker	never or occasional drinker	yes	40-48	1	agree	disagree	disagree	disagree	agree	agree	disagree	disagree	agree	disagree	agree	agree	agree	disagree	disagree	disagree	agree	agree	agree	agree	agree	agree
438	firefighter	22	male	han	high school or vocational school	single	never or occasional smoker	never or occasional drinker	yes	>56	22	agree	agree	agree	disagree	agree	disagree	disagree	disagree	disagree	agree	agree	agree	agree	disagree	agree	agree	agree	agree	agree	agree	agree	agree
439	VDT_operator	31	male	han	college or higher	single				40-48	7	agree	agree	disagree	disagree	disagree	disagree	disagree	disagree	disagree	agree	agree	disagree	disagree	disagree	disagree	agree	agree	agree	agree	agree	agree	agree
440	port_worker	40	male	han	middle school or lower	married	current smoker	current drinker	no	>56	4	disagree entirely	agree entirely	disagree entirely	disagree entirely	agree	agree entirely	disagree entirely	disagree entirely	disagree entirely	agree entirely	agree entirely	disagree entirely	agree entirely	agree entirely	disagree entirely	agree	disagree	agree	agree	disagree	disagree	agree
441	port_worker	31	male	han	high school or vocational school	single	never or occasional smoker	never or occasional drinker	no	49-56	6	disagree	agree	disagree	disagree	disagree	agree	disagree	disagree	disagree	disagree	disagree	disagree	agree	disagree	disagree	disagree	agree	agree	agree	disagree	disagree	disagree
442	firefighter	27	male	han	college or higher	single	never or occasional smoker	never or occasional drinker	yes	40-48	5	agree	agree	agree	disagree	agree	disagree	agree	agree	agree	agree	agree	disagree	disagree	agree	agree	agree	agree	agree	agree	agree	agree	agree
443	firefighter	22	male	han	high school or vocational school	single	current smoker	never or occasional drinker	yes	>56	2	agree entirely	agree	agree	disagree	agree	agree	agree	agree	agree	agree	agree	agree	agree	agree	agree	agree	agree	agree	agree	agree	agree	agree
444	firefighter	24	male	han	college or higher	single	never or occasional smoker	never or occasional drinker	yes	>56	1	agree	agree	agree	agree	agree	agree	agree	agree	agree	agree	agree	agree	agree	agree	agree	agree	agree	agree	agree	agree	agree	agree
445	firefighter	32	male	han	middle school or lower	single	former smoker	former drinker	yes	>56	4	agree entirely	agree entirely	agree	disagree entirely	agree entirely	agree	disagree	agree	agree entirely	agree entirely	agree entirely	disagree	agree	disagree	agree entirely	disagree	agree entirely	agree entirely	disagree	disagree	agree entirely	disagree
446	firefighter	26	male	han	college or higher	single	never or occasional smoker	never or occasional drinker	yes	>56	1	agree entirely	agree	agree	agree	agree	agree	agree	disagree	agree	agree	agree	agree	agree	agree	agree	agree	agree	agree	agree	agree	agree	agree
447	firefighter	30	male	han	high school or vocational school	married	current smoker	never or occasional drinker	no	>56	1	agree	agree	agree	disagree	disagree	agree	disagree	disagree	disagree	disagree	disagree	disagree	disagree	disagree	disagree	disagree	disagree	disagree	disagree	disagree	disagree	disagree
448	firefighter	27	male	han	high school or vocational school	single	never or occasional smoker	former drinker	yes	>56	15	agree	agree	agree	agree	agree	agree	agree	agree	agree	agree	agree	disagree	disagree	disagree	disagree	disagree	disagree	disagree	disagree	disagree	agree	agree
449	firefighter	24	male	han	college or higher	single	current smoker	former drinker	yes	>56	1	agree	agree	agree	agree	agree	disagree	disagree	agree	agree	disagree	disagree	disagree	agree	agree	agree	agree	agree	agree	agree	agree	agree	agree
450	firefighter	24	male	han	high school or vocational school	single	current smoker	never or occasional drinker	yes	49-56	1	agree	agree	disagree	disagree entirely	disagree	agree	agree	agree	agree	agree	agree	disagree entirely	disagree	disagree	disagree	disagree	agree	disagree	agree	agree	disagree	agree
451	firefighter	26	female	han	college or higher	single	never or occasional smoker	never or occasional drinker	no	40-48	5	agree	agree	disagree	disagree	disagree	disagree	disagree	disagree	disagree	agree	disagree	agree	disagree	agree	disagree	agree	agree	agree	disagree	agree entirely	agree entirely	agree entirely
452	bus_driver	43	male	han	middle school or lower	married	current smoker		yes	49-56	3	agree entirely	agree entirely	disagree	disagree	agree entirely	disagree entirely	disagree	agree	agree	disagree entirely	agree entirely	agree entirely	agree entirely	disagree entirely	agree entirely	agree entirely	agree entirely	agree entirely	disagree	agree entirely	agree entirely	agree entirely
453	port_worker	48	male	han	middle school or lower	other	former smoker	never or occasional drinker	no	>56	8	agree	agree	disagree	agree	disagree	disagree	disagree	agree	agree	disagree	agree	agree	agree	agree	agree	agree	agree	agree	agree	agree	agree	agree
454	firefighter	23	male	other	college or higher	single	never or occasional smoker	former drinker	yes	>56	1	agree	agree	agree	disagree	agree	disagree	disagree	disagree	disagree	agree	agree	disagree	disagree	disagree	disagree	disagree	agree	agree	agree	agree	agree	agree
455	firefighter	24	male	han	college or higher	single	current smoker	never or occasional drinker	yes	40-48	7	agree	agree	agree	disagree	agree	disagree	agree	agree	agree	disagree	agree	disagree	agree	agree	agree	agree	agree	agree	agree	agree	agree	agree
456	firefighter	41	male	han	high school or vocational school	married	former smoker	never or occasional drinker	yes	>56	5	agree	agree	agree	disagree	agree	agree	agree	agree	agree	agree	agree	disagree	agree	disagree	agree	agree	agree	agree	agree	agree	agree	agree
457	firefighter	34	male	han	college or higher	married	never or occasional smoker	never or occasional drinker	yes	49-56	4	agree	agree	agree	disagree	agree	disagree	disagree	disagree	disagree	disagree	agree	disagree	disagree	agree	disagree	agree	agree	agree	disagree	disagree	agree	disagree
458	bus_driver	49	male	han	high school or vocational school	married	former smoker		no	<40	20	agree	agree	agree	disagree	agree	agree	disagree	disagree	disagree	agree	agree	agree	agree	agree	agree	disagree	agree	agree	disagree	agree	agree	agree
459	bus_driver	47	male	han	high school or vocational school	married	never or occasional smoker		no	40-48	25	agree entirely	agree entirely	agree	agree	agree	disagree	disagree	agree	disagree	disagree	agree	disagree	agree	disagree	agree	agree	agree	agree	disagree	agree	agree	agree
460	firefighter	33	male	han	high school or vocational school	married	current smoker	never or occasional drinker	yes	>56	10	agree	agree	agree	agree	disagree	agree	agree	agree	agree	agree	agree	disagree	agree	agree	agree	agree	agree	agree	disagree	agree	agree	agree
461	VDT_operator	38	female	han	college or higher	married				49-56	10	agree entirely	disagree	agree	agree	agree	disagree	disagree	agree	disagree	agree entirely	agree entirely	disagree	disagree	agree	disagree	agree	agree	agree	agree	disagree	agree	agree
462	bus_driver	44	male	han	high school or vocational school	married	never or occasional smoker		no	>56	13	agree	agree entirely	agree	disagree	agree	disagree	disagree entirely	agree	agree	disagree entirely	agree entirely	disagree	agree	disagree	agree entirely	agree	agree	agree entirely	agree entirely	agree	agree entirely	agree entirely
463	firefighter	24	male	han	high school or vocational school	single	current smoker	never or occasional drinker	yes	>56	1	agree	agree	agree	disagree	disagree	agree	disagree entirely	disagree	agree	agree	agree	agree	agree	disagree	agree	agree	agree	agree	agree	agree	agree	agree
464	port_worker	37	male	han	high school or vocational school	married	current smoker	never or occasional drinker	no	40-48	13	agree entirely	agree	agree	agree	agree	disagree	disagree	agree	agree	disagree	agree	agree	agree	disagree	agree	agree	agree	agree	disagree	agree	agree	agree entirely
465	firefighter	31	male	han	high school or vocational school	single	current smoker	never or occasional drinker	yes	<40	9	agree	agree	agree entirely	disagree	agree	disagree	agree	agree	agree	agree entirely	agree	disagree	agree entirely	agree	agree entirely	agree	agree	agree	disagree	agree	agree	agree
466	firefighter	33	male	han	high school or vocational school	married	current smoker	never or occasional drinker	yes	>56	3	agree	disagree	agree	agree	agree	agree	agree	disagree	agree	agree	agree	agree	agree	agree	agree	agree	agree	agree	disagree	agree	agree	agree
467	port_worker	38	male	han	high school or vocational school	married	never or occasional smoker	never or occasional drinker	no	40-48	11	agree entirely	agree entirely	agree entirely	agree	agree entirely	disagree	disagree	disagree	agree	disagree	agree entirely	agree	agree entirely	disagree	agree	agree	agree	agree entirely	agree	agree entirely	agree entirely	agree entirely
468	port_worker	37	male	han	high school or vocational school	married	current smoker	never or occasional drinker	no	49-56	15	agree	agree entirely	agree	agree	disagree	agree entirely	disagree entirely	disagree entirely	disagree entirely	agree	agree	disagree	agree	agree	agree	agree	agree	agree	agree	agree	agree	agree
469	port_worker	37	male	han	high school or vocational school	married	never or occasional smoker	never or occasional drinker	yes	>56	12	agree	agree	agree	disagree	agree	disagree	disagree	disagree	disagree	disagree	agree	disagree	agree	agree	agree	agree	agree	agree	agree	agree	agree	agree
470	port_worker	34	female	han	high school or vocational school	married	never or occasional smoker	never or occasional drinker	no	40-48	1	agree	agree entirely	agree	disagree	disagree	agree entirely	disagree entirely	agree	disagree	disagree	disagree	agree	agree	disagree	disagree	disagree	agree	agree	agree	agree	agree	agree entirely
471	bus_driver	47	male	han	high school or vocational school	married	never or occasional smoker		no	>56	15	agree	agree	agree	disagree	agree entirely	disagree	disagree entirely	disagree	agree	disagree	agree	agree	agree	disagree	agree	agree	agree	agree	agree	agree	agree	agree
472	port_worker	39	male	han	middle school or lower	married	current smoker	never or occasional drinker	no	40-48	14	agree	agree	agree	disagree	agree	disagree	disagree	agree	agree	agree	agree	disagree	disagree	agree	agree	agree	agree	agree	agree	agree	agree	agree
473	bus_driver	41	male	han	high school or vocational school	married	former smoker		no	>56	12	agree	agree entirely	agree	agree entirely	agree entirely	disagree	disagree	agree	agree	disagree	agree	agree	agree	disagree	agree	agree	agree	agree	agree	agree	agree	agree
474	bus_driver	47	male	han	high school or vocational school	other	never or occasional smoker		no	49-56	15	agree	agree entirely	disagree	disagree	agree	agree	disagree	disagree	disagree	disagree	agree	agree	agree	agree	disagree	disagree	agree	agree	agree	agree	agree	agree
475	bus_driver	46	male	han	high school or vocational school	married	never or occasional smoker		no	>56	10	agree	disagree	disagree	agree	agree	disagree	disagree	agree	agree	agree	agree	agree	agree entirely	disagree	agree	agree	agree	agree	agree	agree	agree entirely	agree entirely
476	firefighter	32	male	han	college or higher	married	current smoker	never or occasional drinker	yes	>56	13	agree	agree	agree	agree	agree	disagree	disagree	agree	agree	agree	agree	disagree	agree	agree	agree	agree	agree	agree	agree	agree	agree	agree
477	firefighter	23	female	han	college or higher	single	never or occasional smoker	never or occasional drinker	no	49-56	1	agree	disagree	agree	agree	agree	disagree	agree	agree	agree	disagree	agree	disagree	agree	agree	agree	agree	agree	agree entirely	agree	agree	agree	agree
478	port_worker	41	male	han	college or higher	married	never or occasional smoker	never or occasional drinker	yes	>56	10	agree entirely	agree entirely	agree entirely	disagree	agree entirely	agree entirely	agree entirely	agree entirely	agree entirely	agree entirely	agree entirely	agree entirely	agree	disagree	agree entirely	disagree	agree	agree	agree	disagree	agree	agree
479	bus_driver	41	male	han	high school or vocational school	married	never or occasional smoker		no	>56	12	agree	agree	agree	agree	agree	agree	disagree	disagree	disagree	agree	agree	disagree	agree	agree	agree	agree	agree	agree	agree	agree	agree	agree
480	firefighter	36	male	han	middle school or lower	married	current smoker	never or occasional drinker	yes	>56	4	agree	agree	agree	agree	agree	disagree	disagree	agree	agree	agree	agree	disagree	disagree	agree	agree	agree	agree	agree	agree	agree	agree	agree
481	port_worker	40	male	han	college or higher	married	never or occasional smoker	current drinker	no	49-56	2	agree	agree	agree	disagree	agree	disagree	disagree	disagree	agree	disagree	agree	disagree	agree	agree	agree	agree	agree	agree	agree	agree	agree	agree
482	bus_driver	43	male	han	high school or vocational school	married	never or occasional smoker		no	40-48	14	agree	agree	agree	agree	agree	agree	agree	agree	disagree entirely	agree	agree	disagree	disagree	disagree	disagree	agree	agree	agree	agree	agree	agree	agree
483	firefighter	26	male	han	college or higher	single	current smoker	never or occasional drinker	yes	>56	3	agree	agree	agree entirely	disagree entirely	disagree	agree	disagree entirely	disagree	disagree entirely	agree entirely	agree	disagree entirely	disagree	agree entirely	agree	agree	agree	agree	agree	disagree	agree	disagree
484	bus_driver	48	male	han	high school or vocational school	married	current smoker		no	49-56	10	agree	agree entirely	agree	disagree entirely	agree entirely	agree	disagree	agree	agree	agree	agree	disagree	agree	disagree	agree	agree	agree	agree	agree	agree	disagree	agree
485	firefighter	31	male	han	high school or vocational school	single	current smoker	never or occasional drinker	yes	>56	3	agree	agree	agree	disagree	agree	agree	agree	disagree	disagree	agree	agree	disagree	disagree	agree	agree	agree	agree	agree	disagree	agree	agree	agree
486	bus_driver	48	male	han	high school or vocational school	married	current smoker		yes	40-48	17	agree entirely	agree entirely	disagree entirely	disagree	agree	agree	disagree	disagree	disagree entirely	disagree	agree	agree	agree	disagree	disagree	disagree	agree	agree	agree	agree	agree	agree
487	firefighter	32	male	han	high school or vocational school	married	current smoker	never or occasional drinker	yes	40-48	6	agree	agree	agree	agree	agree	agree	agree	agree	agree	agree	agree	agree	agree	agree	agree	agree	agree	agree	agree	agree	agree	agree
488	firefighter	29	male	han	high school or vocational school	married	former smoker	former drinker	yes	40-48	1	agree	disagree	disagree	disagree	agree	disagree	disagree	agree	agree	agree	agree	disagree	disagree	disagree	agree	agree	agree	agree	agree	agree	agree	agree
489	bus_driver	43	male	han	high school or vocational school	married	former smoker		no	>56	12	agree	agree	agree	agree	agree	disagree	disagree	disagree	agree	agree	agree	disagree	agree	disagree	agree	agree	agree	agree	agree	agree	agree entirely	agree
490	bus_driver	39	male	han	high school or vocational school	other	never or occasional smoker		yes	40-48	6	agree	agree	agree	disagree	agree	disagree	disagree	agree	disagree	disagree	agree	agree	agree	disagree	agree	agree	agree	agree	agree	agree	agree	agree
491	firefighter	46	male	han	high school or vocational school	married	current smoker	never or occasional drinker	no	40-48	23	agree	disagree	agree	agree	agree	disagree	disagree	agree	agree	disagree	agree	disagree	agree	agree	disagree	disagree	agree	agree	agree	agree	agree	agree
492	port_worker	44	male	other	college or higher	other	current smoker	never or occasional drinker	yes	>56	1	agree	agree	disagree	disagree	agree	disagree	disagree	agree	agree	disagree	agree	disagree	agree	disagree	agree	agree	agree	agree	agree	agree	agree	agree
493	firefighter	23	male	han	college or higher	single	current smoker	never or occasional drinker	no	>56	1	disagree	agree	agree entirely	agree	agree	disagree	disagree	agree	agree	agree	agree entirely	disagree	disagree	disagree	agree	agree	agree	agree	disagree	agree	agree	agree
494	bus_driver	47	male	han	college or higher	married	current smoker		yes	49-56	3	agree entirely	agree entirely	disagree entirely	agree	agree	agree	disagree	disagree	disagree	disagree	agree	agree	agree	disagree	agree entirely	agree	agree entirely	agree entirely	disagree	agree	agree	agree
495	port_worker	52	male	han	middle school or lower	married	never or occasional smoker	never or occasional drinker	no	>56	6	agree	agree	agree	agree	agree	agree	agree	agree	agree	agree	agree	agree	agree	agree	agree	agree	agree	agree	agree	agree	agree	agree
496	bus_driver	33	male	han	high school or vocational school	married	current smoker		no	>56	1	agree	agree	disagree	disagree entirely	agree	agree entirely	disagree entirely	disagree entirely	disagree	disagree entirely	agree entirely	disagree	disagree	agree	agree	disagree	disagree	agree	agree	agree	agree entirely	agree
497	bus_driver	38	male	other	middle school or lower	married	never or occasional smoker		no	40-48	3	agree entirely	agree entirely	agree entirely	agree entirely	agree entirely	disagree	disagree	agree	agree entirely	agree entirely	agree entirely	agree	agree entirely	disagree	agree	agree	agree	agree	disagree	agree	agree	agree
498	firefighter	34	male	han	college or higher	other	current smoker	never or occasional drinker	yes	>56	1	agree	agree	disagree	disagree	agree	agree	disagree	disagree	disagree	disagree	agree	disagree	agree	disagree	agree	agree	agree	agree	agree	agree	agree	agree
499	firefighter	34	male	han	high school or vocational school	single	current smoker	never or occasional drinker	yes	>56	2	agree	agree	agree	agree	agree	agree	disagree	disagree	agree	agree	agree	disagree	agree	disagree	agree	agree	agree	agree	agree	agree	agree	agree
500	firefighter	22	male	han	high school or vocational school	single	current smoker	current drinker	yes	>56	2	agree entirely	agree	agree	disagree	agree	agree	disagree	disagree	agree	agree entirely	agree entirely	disagree	agree	agree	agree	agree	agree	agree entirely	agree entirely	agree	agree entirely	agree entirely
501	firefighter	23	female	han	college or higher	single	never or occasional smoker	never or occasional drinker	no	40-48	1	agree	agree	agree	disagree	disagree	disagree	agree	agree	agree	agree	agree	disagree	agree	disagree	agree	agree	agree	agree	agree	agree	agree	agree
502	firefighter	41	male	han	high school or vocational school	married	never or occasional smoker	never or occasional drinker	yes	>56	12	agree	disagree	agree	agree	agree	disagree	disagree	disagree	agree	agree	agree	disagree	agree	disagree	agree	agree	agree	agree	agree	agree	agree	agree
503	bus_driver	40	male	han	high school or vocational school	married	current smoker		no	49-56	12	agree	agree	agree	agree	agree	agree	agree	agree	agree	agree	agree	agree	agree	agree	agree	agree	agree	agree	agree	agree	agree	agree
504	VDT_operator	49	female	han	college or higher	married				>56	18	agree entirely	disagree entirely	agree entirely	disagree	agree entirely	agree	disagree entirely	disagree	disagree	agree	agree entirely	disagree entirely	agree	agree entirely	disagree entirely	disagree entirely	disagree	disagree entirely	agree	disagree entirely	agree	agree
505	VDT_operator	37	male	han	high school or vocational school	married				49-56	13	disagree	agree	agree	disagree	agree	agree	disagree	disagree	disagree	agree	agree	agree	agree	agree	disagree entirely	disagree	disagree	disagree	agree	agree	agree	agree
506	VDT_operator	31	male	han	college or higher	single				>56	9	agree entirely	agree	disagree	disagree	agree entirely	agree	disagree	disagree	disagree	agree entirely	agree	disagree entirely	disagree entirely	agree entirely	disagree entirely	disagree	disagree	disagree	agree	agree	agree	agree
507	VDT_operator	47	female	han	college or higher	married				<40	20	agree	agree	disagree	disagree	disagree	disagree	disagree	disagree	disagree	disagree	agree	agree	disagree	disagree	agree	agree	agree	agree	agree	agree	agree	agree
508	firefighter	31	male	han	high school or vocational school	single	current smoker	former drinker	yes	>56	1	agree	agree	agree	disagree	agree	agree	disagree entirely	disagree entirely	agree	agree	agree	agree	disagree	disagree	agree	agree	agree	agree	agree	agree	agree	agree
509	VDT_operator	30	female	han	college or higher	single				>56	7	agree entirely	agree entirely	agree	disagree entirely	agree	agree	disagree	disagree entirely	disagree	agree entirely	agree entirely	disagree entirely	disagree entirely	agree entirely	agree	disagree	agree	agree	agree	agree	agree	agree
510	VDT_operator	31	female	han	college or higher	married				49-56	8	disagree	agree	disagree	disagree entirely	agree	agree	disagree entirely	disagree entirely	disagree entirely	agree entirely	agree entirely	disagree entirely	disagree entirely	agree entirely	agree	agree	agree	agree	agree	agree	agree entirely	agree
511	port_worker	37	male	han	college or higher	single	never or occasional smoker	never or occasional drinker	yes	>56	13	agree	agree	agree	agree	agree entirely	disagree	disagree	agree	disagree	disagree	agree	agree	agree	disagree	agree	agree	agree	agree	agree	agree	agree	agree
512	firefighter	34	male	han	high school or vocational school	married	current smoker	former drinker	yes	>56	2	disagree	agree	agree	agree	disagree	disagree	disagree	disagree	disagree	agree	agree	disagree	agree	agree	agree	agree	agree	agree	agree	agree	agree	agree
513	firefighter	35	male	han	college or higher	married	never or occasional smoker	never or occasional drinker	yes	>56	7	agree	agree	agree	disagree	agree	agree	agree	agree	disagree entirely	agree	agree	agree	agree	agree	agree	agree	agree	agree	agree	agree	agree	agree
514	bus_driver	41	male	han	high school or vocational school	married	never or occasional smoker		no	49-56	9	agree	agree	agree	agree	agree	disagree	disagree	disagree	agree	disagree	agree	disagree	agree	disagree	agree	agree	agree	agree	agree	agree	agree	agree
515	port_worker	54	male	han	high school or vocational school	married	current smoker	current drinker	yes	>56	18	agree	agree	agree	agree	agree	disagree	disagree	agree	agree	disagree	agree	agree	agree	disagree	agree	agree	agree	agree	agree	agree	agree	agree
516	bus_driver	49	male	han	high school or vocational school	other	current smoker		yes	40-48	23	agree	agree entirely	disagree	disagree	disagree	agree	disagree	disagree	disagree	disagree	disagree	disagree	disagree	disagree	disagree	disagree	agree	agree	agree	agree	agree	agree
517	port_worker	57	male	han	high school or vocational school	married	current smoker	never or occasional drinker	no	>56	21	agree	agree entirely	agree	disagree	agree entirely	disagree	disagree	agree	agree	agree	agree entirely	disagree	agree	agree	agree	agree	agree	agree	agree	agree	agree	agree
518	bus_driver	40	male	han	high school or vocational school	married	never or occasional smoker		no	49-56	4	agree	agree entirely	agree	disagree	disagree	disagree	disagree	agree	disagree	disagree	disagree	agree	disagree	agree	agree	agree	agree	agree	agree	agree	agree	agree
519	firefighter	30	male	han	high school or vocational school	single	former smoker	never or occasional drinker	yes	>56	10	agree entirely	agree	agree	disagree	agree entirely	agree	agree	disagree	disagree	agree entirely	agree	disagree entirely	disagree	agree	disagree entirely	disagree	disagree	disagree	agree	agree	agree	agree
520	VDT_operator	32	female	han	college or higher	married				40-48	9	agree	disagree	agree	agree	agree	disagree	disagree	disagree	agree	agree	agree	agree	agree	agree	agree entirely	agree	agree	agree	agree	agree	agree	agree
521	firefighter	33	male	han	college or higher	other	current smoker	never or occasional drinker	yes	>56	21	agree	agree	disagree	disagree	agree	agree	disagree	disagree	agree	agree	agree	agree	agree	agree	agree	agree	agree	agree	agree	agree	agree	agree
522	port_worker	41	male	han	college or higher	married	never or occasional smoker	never or occasional drinker	yes	49-56	17	agree	agree	agree	agree	agree	disagree	disagree	agree	agree	agree	agree	disagree	agree	disagree	agree	agree	agree	agree	agree	agree	agree	agree
523	bus_driver	50	male	han	high school or vocational school	married	current smoker		no	49-56	13	agree	agree	agree	disagree	agree	agree	disagree entirely	agree	agree	agree	agree	agree	agree	disagree	agree	agree	agree	agree	agree	agree	agree	agree
524	firefighter	37	female	han	college or higher	married	never or occasional smoker	never or occasional drinker	no	49-56	9	agree	agree	disagree	disagree	disagree	agree	disagree	disagree	disagree	disagree	agree	agree	agree	disagree	agree	agree	agree	agree	agree	agree	agree	agree
525	firefighter	29	male	han	college or higher	married	never or occasional smoker	never or occasional drinker	yes	>56	3	agree	agree	agree	agree	agree	disagree	disagree	agree	agree	agree	agree	disagree	disagree	agree	agree	agree	agree	agree	agree	agree	agree	agree
526	firefighter	29	male	han	college or higher	single	never or occasional smoker	former drinker	yes	>56	11	agree	agree	agree	disagree	agree	disagree	disagree	disagree	agree	disagree	agree	agree	agree	agree	agree	agree	agree	agree entirely	agree	agree	agree entirely	agree
527	firefighter	35	male	han	middle school or lower	married	never or occasional smoker	never or occasional drinker	yes	>56	7	disagree entirely	agree	agree	disagree	agree	disagree	disagree	disagree	agree	disagree	agree	disagree	agree	disagree	agree	disagree	agree	agree	disagree	agree	agree	agree
528	VDT_operator	38	male	han	college or higher	married				>56	15	agree entirely	disagree	agree	agree	agree	disagree	agree	agree	agree	agree	agree	disagree	agree	disagree	agree	agree	agree	agree	agree	agree	agree	agree
529	firefighter	28	male	han	college or higher	single	never or occasional smoker	never or occasional drinker	yes	40-48	3	agree entirely	agree	agree	agree	agree	disagree	agree	agree	agree	agree	agree	disagree entirely	disagree	disagree	agree	agree	agree	agree	agree	agree	agree	agree
530	VDT_operator	33	male	han	college or higher	single				40-48	15	agree	agree entirely	disagree entirely	disagree entirely	agree	disagree	disagree	disagree	disagree	agree	agree	disagree	agree	agree	agree	agree	agree	agree	agree	agree	agree	agree
531	firefighter	35	male	han	college or higher	married	current smoker	never or occasional drinker	yes	>56	2	agree	agree	agree	agree	agree	agree	disagree	disagree	agree	agree	agree	agree	agree	disagree	agree entirely	agree	agree entirely	agree entirely	agree	agree	agree entirely	agree
532	bus_driver	51	male	han	high school or vocational school	married	former smoker		no	>56	28	agree	agree	disagree	disagree	agree	agree	disagree	disagree	disagree	disagree	agree	agree	agree	disagree	agree	agree	agree	agree	agree	agree	agree	agree
533	firefighter	37	male	han	high school or vocational school	married	current smoker	never or occasional drinker	no	>56	5	agree	agree	agree	agree	agree	disagree	disagree	agree	agree	agree	agree	agree	agree	agree	agree	agree	agree	agree	agree	agree	agree	agree
534	port_worker	55	male	han	high school or vocational school	married	never or occasional smoker	never or occasional drinker	yes	40-48	32	agree	agree	agree	agree	agree	agree	agree	agree	agree	agree	agree	agree	agree	agree	agree	agree	agree	agree	agree	agree	agree	agree
535	firefighter	37	male	han	college or higher	married	never or occasional smoker	never or occasional drinker	yes	>56	17	agree entirely	agree entirely	agree entirely	disagree entirely	agree	agree entirely	disagree	disagree	agree	agree	agree	disagree	agree	agree	agree	agree	agree	agree	agree	agree	agree	agree
536	firefighter	38	male	han	high school or vocational school	married	never or occasional smoker	never or occasional drinker	no	>56	3	agree entirely	agree entirely	agree entirely	agree entirely	agree entirely	agree entirely	agree	agree	agree	agree	agree	agree	agree	agree	agree	agree	agree	agree	agree	agree	agree	agree
537	VDT_operator	39	male	han	high school or vocational school	married				49-56	18	agree	agree	agree	agree	agree	disagree	agree	agree	agree	agree	agree	disagree	agree	agree	agree	agree	agree	agree	agree	agree	agree	agree
538	port_worker	50	male	han	middle school or lower	married	never or occasional smoker	never or occasional drinker	no	>56	12	agree	agree	agree	agree	agree	agree	agree	agree	agree	agree	agree	agree	agree	agree	agree	agree	agree	agree	agree	agree	agree	agree
539	firefighter	26	male	han	college or higher	single	never or occasional smoker	former drinker	yes	>56	1	agree	disagree	disagree	disagree entirely	agree	disagree	disagree	disagree	agree	disagree	agree	disagree	disagree	disagree	agree	disagree	agree	agree	disagree	agree	agree	agree
540	firefighter	30	male	han	high school or vocational school	married	current smoker	former drinker	yes	>56	2	agree entirely	disagree	agree	disagree entirely	agree entirely	agree entirely	disagree entirely	disagree	agree	agree	agree entirely	agree entirely	agree entirely	agree entirely	agree entirely	agree entirely	agree entirely	agree entirely	disagree entirely	agree entirely	agree entirely	agree entirely
541	bus_driver	39	male	han	high school or vocational school	married	current smoker		no	>56	15	agree	agree	agree	disagree entirely	agree entirely	agree entirely	disagree entirely	disagree	disagree	agree	agree	agree	agree	disagree	disagree	disagree	disagree	disagree entirely	agree	disagree	disagree	disagree
542	bus_driver	43	male	han	middle school or lower	married	never or occasional smoker		yes	<40	2	agree	agree	agree	disagree	agree	agree	disagree	disagree	agree	disagree	agree	disagree	agree	disagree	agree	agree	agree	agree	disagree	agree	agree	agree
543	firefighter	38	male	han	college or higher	married	current smoker	never or occasional drinker	yes	>56	3	agree	disagree	agree	disagree	agree	disagree	agree	disagree	agree	disagree	agree	disagree	disagree	agree	agree	agree	agree	agree	agree	agree	agree	agree
544	firefighter	28	male	han	high school or vocational school	married	never or occasional smoker	former drinker	yes	>56	1	agree	agree entirely	agree	disagree	agree	agree	agree	agree	agree	agree	agree	agree	agree	disagree	agree	agree	agree	agree	agree	agree	agree	agree
545	firefighter	23	male	han	college or higher	single	never or occasional smoker	never or occasional drinker	yes	>56	4	agree	agree	agree	disagree	agree	disagree	disagree	disagree	agree	agree	agree	agree	agree	agree	agree	agree	agree	agree	agree	agree	agree	agree
546	firefighter	24	male	han	high school or vocational school	other	current smoker	never or occasional drinker	yes	>56	4	agree	agree	agree	agree	agree	agree	agree	agree	agree	agree	agree	agree	agree	agree	agree	agree	agree	agree	agree	agree	agree	agree
547	firefighter	32	male	han	college or higher	single	current smoker	never or occasional drinker	yes	40-48	1	agree	agree	agree	agree	agree	disagree	disagree	disagree	agree	agree	agree	agree	agree	disagree	agree entirely	agree entirely	agree entirely	agree entirely	agree entirely	agree entirely	agree entirely	agree entirely
548	bus_driver	41	male	han	middle school or lower	married	current smoker		no	49-56	5	agree	agree	disagree	agree	agree	disagree	disagree	agree	agree	disagree	agree	agree	agree	disagree	agree	agree	agree	agree	agree	agree	agree	agree
549	firefighter	35	male	han	middle school or lower	married	current smoker	never or occasional drinker	yes	>56	2	agree entirely	agree	agree	disagree entirely	agree entirely	disagree entirely	disagree	disagree	agree	disagree	agree	agree	agree	disagree	agree	agree	agree	agree	agree	agree	agree entirely	agree
550	bus_driver	43	male	han	college or higher	married	current smoker		no	49-56	20	agree entirely	agree	disagree	disagree	agree	agree	disagree	disagree	disagree	disagree	agree	disagree	disagree	disagree	agree	agree	agree	agree	agree	agree	agree	agree
551	VDT_operator	22	female	han	college or higher	other				49-56	10	agree	agree	agree	disagree	agree	disagree	disagree	agree	agree	agree	agree	disagree entirely	disagree	agree	disagree	agree	disagree	disagree	agree	disagree	agree	agree
552	port_worker	45	male	han	middle school or lower	married	current smoker	current drinker	yes	40-48	16	agree	agree entirely	agree	disagree	agree entirely	agree	disagree	agree	disagree	disagree entirely	agree entirely	disagree	agree	disagree	disagree	agree	agree	disagree	agree entirely	agree entirely	agree entirely	agree entirely
553	firefighter	39	male	han	college or higher	married	never or occasional smoker	never or occasional drinker	yes	>56	19	agree	agree	agree	disagree	disagree	disagree	agree	agree	agree	agree	agree	agree	disagree	agree	agree	agree	agree	agree	agree	agree	agree	agree
554	bus_driver	46	male	other	high school or vocational school	married	current smoker		no	40-48	11	agree	agree	disagree	disagree	agree	disagree	agree	agree	agree	disagree	agree entirely	disagree	agree entirely	disagree	agree entirely	agree	agree	agree entirely	agree	agree	agree	agree
555	firefighter	38	male	han	high school or vocational school	married	never or occasional smoker	former drinker	yes	40-48	5	agree	agree	agree	disagree	disagree	disagree	disagree	agree	agree	agree	agree	disagree	disagree	agree	agree entirely	agree	agree entirely	agree entirely	agree	agree	agree	agree
556	bus_driver	53	male	han	high school or vocational school	married	current smoker		no	>56	18	agree	agree entirely	disagree	disagree	disagree	agree	disagree	disagree	disagree	disagree	disagree	disagree	disagree	disagree	agree	disagree	disagree	disagree	disagree	agree	agree	agree
557	bus_driver	46	male	han	high school or vocational school	married	never or occasional smoker		yes	>56	11	agree	agree entirely	disagree	disagree	agree entirely	agree entirely	disagree entirely	agree	agree	agree entirely	agree	agree	disagree	disagree	agree	disagree entirely	agree	agree	agree	agree	agree entirely	agree entirely
558	firefighter	30	male	han	high school or vocational school	single	never or occasional smoker	never or occasional drinker	no	40-48	1	agree	agree	agree	disagree	agree	disagree	disagree	agree	agree	agree	disagree	disagree	agree	agree	agree	agree	agree	agree	disagree	agree	agree	agree
559	firefighter	33	male	han	college or higher	single	current smoker	never or occasional drinker	yes	49-56	2	agree	agree	agree	agree	agree	agree	agree	disagree	agree	agree	agree	agree	agree	agree	agree	agree	agree	agree	agree	agree	agree	agree
560	VDT_operator	48	male	han	high school or vocational school	married				>56	18	agree	agree	agree	agree	disagree	disagree	disagree	disagree	disagree	disagree	agree	disagree	disagree	disagree	disagree	agree	disagree	disagree	agree	agree	agree	agree
561	firefighter	39	female	han	college or higher	other	never or occasional smoker	never or occasional drinker	no	40-48	6	agree	agree	agree	disagree	agree	agree	disagree	disagree	disagree	disagree	agree	disagree	disagree	disagree	disagree	agree	agree	agree	agree	agree	agree	agree
562	port_worker	49	male	han	middle school or lower	married	current smoker	never or occasional drinker	no	>56	6	agree	agree	agree	disagree	agree entirely	agree	disagree	disagree	agree	disagree	agree	agree	agree	disagree	agree	agree	agree	agree	agree	agree	agree	agree
563	firefighter	32	male	han	college or higher	married	current smoker	never or occasional drinker	yes	>56	8	agree	agree	disagree	disagree	agree	agree	disagree	disagree	disagree	disagree	disagree	disagree	agree	disagree	disagree	disagree	disagree	agree	agree	agree	agree	disagree
564	firefighter	23	male	han	college or higher	single	never or occasional smoker	never or occasional drinker	yes	>56	2	agree entirely	disagree	agree entirely	agree entirely	agree entirely	disagree entirely	agree entirely	agree entirely	agree entirely	agree	agree	disagree	agree entirely	disagree	agree entirely	agree entirely	agree entirely	agree entirely	agree entirely	agree entirely	agree entirely	agree entirely
565	port_worker	44	female	han	high school or vocational school	married	never or occasional smoker	never or occasional drinker	yes	40-48	13	agree	agree	agree	disagree	agree	agree	disagree	disagree	disagree	disagree	agree	agree	agree	disagree	agree	disagree	agree	agree	agree	agree	agree	agree
566	firefighter	26	male	han	college or higher	single	never or occasional smoker	never or occasional drinker	yes	40-48	1	agree	agree	agree	disagree	agree	agree	disagree	disagree	agree	disagree	agree	agree	agree	disagree	agree	agree	agree	agree	agree	agree	agree	agree
567	bus_driver	38	male	han	high school or vocational school	single	current smoker		no	49-56	2	agree	agree entirely	agree entirely	disagree	agree entirely	agree	disagree	disagree	disagree	disagree	agree	disagree	agree	disagree	agree	agree	agree	agree	agree	agree	agree	agree
568	firefighter	26	male	han	high school or vocational school	single	current smoker	never or occasional drinker	yes	>56	3	agree	agree	agree	disagree	agree	disagree	agree	agree	agree	agree	agree	disagree	agree	agree	agree	agree	agree	agree	agree	agree	agree	agree
569	port_worker	50	male	han	high school or vocational school	married	never or occasional smoker	never or occasional drinker	yes	40-48	19	agree	agree	agree	disagree	agree	disagree	disagree	disagree	agree	disagree	agree	agree	disagree	disagree	disagree	agree	disagree	disagree	agree entirely	agree	agree	agree
570	firefighter	42	male	han	college or higher	married	never or occasional smoker	never or occasional drinker	yes	49-56	23	agree	agree	agree	disagree	agree entirely	disagree entirely	disagree entirely	disagree	disagree	agree	agree	disagree entirely	disagree	disagree	agree	agree	agree	agree	agree	agree	agree	agree
571	bus_driver	52	male	han	high school or vocational school	married	former smoker		no	40-48	23	agree	agree entirely	agree	agree entirely	agree entirely	disagree	disagree	disagree	agree	agree entirely	agree entirely	agree entirely	agree entirely	disagree	agree entirely	agree	agree entirely	agree entirely	agree	agree	agree	agree
572	firefighter	37	male	han	college or higher	married	current smoker	former drinker	yes	>56	18	disagree entirely	agree entirely	disagree entirely	disagree	disagree	disagree	agree entirely	disagree	agree	agree	agree	agree	agree	agree	disagree entirely	disagree entirely	disagree entirely	agree	agree	agree	agree	agree
573	port_worker	27	male	han	high school or vocational school	married	current smoker	never or occasional drinker	yes	<40	7	agree	agree	disagree	disagree	agree	disagree	disagree	disagree	disagree	disagree	agree	disagree	agree	disagree	agree	agree	agree	agree	agree	agree	agree	agree
574	firefighter	23	male	han	college or higher	single	never or occasional smoker	never or occasional drinker	yes	40-48	1	agree	agree	agree	agree	agree	disagree	agree	disagree	agree	agree	agree	disagree	disagree	agree	disagree	agree	agree	agree	agree	agree	agree	agree entirely
575	bus_driver	50	male	han	middle school or lower	married	never or occasional smoker		yes	>56	14	agree	agree	agree	disagree	agree	agree	disagree entirely	disagree entirely	disagree	disagree	agree	agree	agree	disagree	agree	agree	agree	agree	agree	agree	agree	agree entirely
576	bus_driver	37	male	han	high school or vocational school	married	never or occasional smoker		no	>56	13	agree	agree	disagree	disagree	agree	agree	disagree	disagree	disagree	agree	agree	disagree	disagree	agree	agree	disagree	agree	agree	disagree	agree	agree	agree
577	firefighter	42	male	han	college or higher	married	never or occasional smoker	never or occasional drinker	yes	>56	6	agree	agree	disagree	disagree	agree	agree	disagree	agree	agree	disagree	agree	disagree	disagree	agree	disagree	agree	disagree	disagree	disagree	agree	agree	agree entirely
578	bus_driver	54	male	han	middle school or lower	married	current smoker		yes	>56	17	agree	agree	agree	agree	agree	disagree	agree entirely	agree	agree	agree	agree entirely	disagree	agree entirely	disagree	disagree	disagree	agree	disagree	agree	disagree	agree	disagree
579	bus_driver	40	male	han	high school or vocational school	married	never or occasional smoker		yes	40-48	6	agree	agree	agree	disagree entirely	agree entirely	agree	disagree	disagree	agree	disagree	agree	agree	agree	disagree	agree	agree	agree	agree	agree	agree	agree	agree
580	firefighter	34	male	han	middle school or lower	married	current smoker	never or occasional drinker	yes	>56	1	agree	agree	agree	disagree entirely	agree	agree	disagree	disagree entirely	disagree	agree	agree	agree	agree	agree	agree	disagree entirely	disagree	agree	disagree	agree	agree	agree
581	bus_driver	41	male	han	middle school or lower	single	current smoker		no	49-56	9	agree	agree	agree	disagree	agree	disagree	disagree entirely	disagree	agree	disagree	agree entirely	agree	agree	disagree	agree	agree	agree	disagree entirely	disagree	agree	agree	agree
582	bus_driver	48	male	other	high school or vocational school	married	current smoker		no	49-56	11	agree	disagree entirely	disagree	disagree	disagree	agree entirely	disagree entirely	disagree entirely	disagree	disagree	disagree entirely	disagree	disagree	disagree	disagree	disagree	disagree	agree	agree	agree	agree	agree
583	VDT_operator	41	male	han	high school or vocational school	married				49-56	16	agree	agree	agree	agree	agree	disagree	agree	agree	agree	agree entirely	agree entirely	disagree	disagree	agree	disagree	agree	agree	agree	agree	agree	agree	agree
584	bus_driver	48	male	han	middle school or lower	married	never or occasional smoker		yes	49-56	28	agree	agree	agree	agree entirely	agree	agree entirely	disagree entirely	disagree	agree	disagree	agree entirely	agree	agree entirely	disagree	agree entirely	agree	agree entirely	agree entirely	agree entirely	agree	agree	agree entirely
585	bus_driver	37	male	han	high school or vocational school	married	current smoker		no	49-56	10	agree	agree	agree	agree	agree	agree	disagree	disagree	disagree	disagree	disagree	agree	agree	agree	agree	agree	agree	agree	agree	agree	agree	agree
586	firefighter	31	male	han	college or higher	married	current smoker	never or occasional drinker	yes	>56	12	agree entirely	agree entirely	agree entirely	disagree	agree	agree	disagree	disagree	agree	agree	agree	disagree entirely	disagree	agree entirely	agree	agree	agree	agree	agree	agree	agree	agree
587	bus_driver	41	male	han	high school or vocational school	married	never or occasional smoker		no	49-56	5	agree	agree	agree	disagree	agree	disagree	disagree	agree	agree	disagree	agree	disagree	agree	disagree	agree	agree	agree	agree	agree	agree	agree	agree
588	bus_driver	45	male	other	high school or vocational school	other	never or occasional smoker		no	49-56	5	disagree	agree	agree	agree	agree	disagree	agree	agree	agree	agree	agree	agree	agree	agree	agree	agree	agree	agree	agree	agree	agree	agree
589	VDT_operator	28	male	han	college or higher	married				40-48	10	agree	agree	disagree entirely	agree	disagree entirely	disagree	disagree	agree	agree	disagree	disagree	agree	agree	agree	agree entirely	agree entirely	agree entirely	agree entirely	disagree	agree entirely	agree entirely	agree entirely
590	VDT_operator	48	male	han	high school or vocational school	married				40-48	28	agree	agree	agree	agree	agree	agree	disagree entirely	agree	agree	agree	agree	disagree	agree	disagree	agree	agree	agree	agree	agree	agree	agree	agree
591	firefighter	36	male	han	college or higher	other	current smoker	never or occasional drinker	yes	>56	6	disagree	agree	agree	disagree	agree	agree	agree	disagree	agree	agree	agree	disagree	disagree	agree	agree	agree	agree	agree	agree	agree	agree	agree
592	firefighter	36	male	han	middle school or lower	married	former smoker	never or occasional drinker	yes	40-48	7	agree	agree	agree	agree	agree	disagree	disagree	agree	agree	agree	agree	agree	agree	disagree	agree	agree	agree	agree	agree entirely	agree entirely	agree entirely	agree entirely
593	port_worker	57	male	han	high school or vocational school	married	never or occasional smoker	never or occasional drinker	yes	40-48	29	agree	agree entirely	agree	disagree	agree	disagree	disagree	disagree	agree	agree	agree entirely	agree	agree	disagree	agree	agree	agree entirely	agree	agree	agree	agree	agree
594	VDT_operator	39	female	han	high school or vocational school	married				40-48	15	agree	agree	agree	disagree	disagree	disagree	disagree	agree	disagree	agree	agree	disagree	agree	agree	disagree	agree	agree	agree	agree	agree	agree	agree
595	firefighter	25	male	han	college or higher	single	never or occasional smoker	never or occasional drinker	yes	>56	1	agree	agree	agree	agree	agree	disagree	agree	disagree	disagree	agree	agree	disagree	disagree	agree	agree	agree	agree	agree	agree	agree	agree	agree
596	port_worker	49	male	han	high school or vocational school	married	never or occasional smoker	former drinker	yes	40-48	19	disagree	agree entirely	disagree	disagree	disagree	disagree	disagree	disagree	agree	agree	agree	disagree	disagree	agree entirely	disagree	agree	disagree	disagree	agree	agree	agree	agree
597	firefighter	28	male	han	high school or vocational school	single	current smoker	never or occasional drinker	yes	>56	1	agree	agree	agree	agree	agree	agree	agree	agree	agree	agree	agree	agree	agree	agree	agree	agree	agree	agree	agree	agree	agree	agree
598	VDT_operator	32	female	han	high school or vocational school	married				40-48	13	agree	agree	agree	agree	disagree	agree	disagree	disagree	agree	agree	agree	agree	agree	agree	disagree	disagree	agree	agree	agree	agree	agree	agree
599	port_worker	52	male	han	high school or vocational school	married	never or occasional smoker	never or occasional drinker	yes	40-48	32	agree	agree	agree	disagree	agree	disagree	agree	agree	agree	agree	agree entirely	agree	disagree	agree	agree	agree	agree	disagree	disagree	disagree	disagree	disagree entirely
600	bus_driver	51	male	han	high school or vocational school	married	current smoker		no	40-48	32	agree	agree	agree	agree	agree	agree	disagree entirely	disagree	agree	disagree	disagree entirely	agree	disagree entirely	disagree entirely	agree entirely	agree	agree	agree entirely	agree	agree	agree	agree
601	bus_driver	41	male	han	high school or vocational school	married	never or occasional smoker		no	>56	15	agree	agree	agree	disagree	agree	agree	disagree	disagree entirely	disagree	agree	agree	agree	disagree entirely	agree	disagree	disagree	disagree	disagree entirely	agree	disagree	agree	agree
602	port_worker	56	male	han	high school or vocational school	married	current smoker	never or occasional drinker	yes	40-48	29	agree	agree	disagree	disagree	agree	agree entirely	disagree	disagree	disagree	disagree	agree	disagree	agree	agree	disagree	agree	agree	agree	agree	agree	agree	agree
603	firefighter	23	female	han	college or higher	single	never or occasional smoker	never or occasional drinker	no	<40	2	agree	agree	agree	agree	agree	agree	agree	agree	agree	agree	agree	agree	agree	agree	agree	agree	agree	agree	agree	agree	agree	agree
604	bus_driver	40	male	han	high school or vocational school	married	former smoker		no	49-56	5	agree	agree	agree	agree	agree	agree	disagree	agree	disagree	disagree	agree	disagree	disagree	disagree	disagree	disagree	disagree	disagree	disagree	disagree	disagree	disagree
605	bus_driver	45	male	han	middle school or lower	married	never or occasional smoker		no	49-56	10	agree	agree	disagree	disagree	disagree	agree	disagree entirely	agree entirely	disagree	agree	agree entirely	disagree	agree	disagree	agree	agree	agree	agree	agree	agree	agree	agree
606	port_worker	49	male	han	high school or vocational school	married	never or occasional smoker	never or occasional drinker	yes	40-48	15	agree	agree	disagree	disagree	disagree	disagree	disagree	disagree	disagree	agree	agree	disagree	agree	agree	disagree	disagree	disagree	disagree	agree	disagree	agree	agree
607	firefighter	27	male	han	high school or vocational school	single	never or occasional smoker	never or occasional drinker	yes	>56	20	agree	agree	agree	agree	agree	disagree	agree	agree	agree	disagree	agree	agree	agree	agree	agree entirely	agree entirely	agree entirely	agree entirely	agree	agree	agree	agree
608	firefighter	23	male	han	high school or vocational school	single	current smoker	never or occasional drinker	yes	>56	1	agree entirely	agree entirely	agree entirely	agree entirely	agree entirely	disagree	agree entirely	agree	agree entirely	agree entirely	agree	disagree	agree entirely	agree	agree entirely	agree	agree entirely	agree entirely	agree entirely	agree entirely	agree entirely	agree entirely
609	firefighter	46	male	han	high school or vocational school	married	never or occasional smoker	never or occasional drinker	yes	>56	6	agree entirely	agree entirely	agree entirely	agree entirely	agree entirely	agree entirely	agree entirely	agree entirely	agree entirely	agree entirely	agree entirely	agree entirely	agree entirely	agree entirely	agree entirely	agree entirely	agree entirely	agree entirely	agree entirely	agree entirely	agree entirely	agree entirely
610	firefighter	25	male	han	college or higher	single	never or occasional smoker	never or occasional drinker	yes	>56	4	agree	agree	agree	agree	agree	agree	agree	agree	agree	agree	agree	agree	agree	agree	agree	agree	agree	agree	agree	agree	agree	agree
611	firefighter	28	male	han	college or higher	single	former smoker	former drinker	yes	>56	6	agree	agree entirely	agree	disagree	agree entirely	agree	agree entirely	agree entirely	agree entirely	agree entirely	agree entirely	agree	agree	disagree entirely	disagree	agree	agree	agree	agree	agree entirely	agree entirely	agree entirely
612	port_worker	34	male	han	high school or vocational school	single	current smoker	never or occasional drinker	yes	40-48	1	agree	agree entirely	disagree	disagree entirely	disagree	agree	disagree entirely	agree	disagree	agree	agree	disagree entirely	disagree	agree	disagree	disagree	agree	agree	agree	agree	agree	agree
613	firefighter	28	male	han	high school or vocational school	single	never or occasional smoker	never or occasional drinker	yes	>56	1	agree entirely	agree	disagree	disagree	agree	disagree	disagree entirely	agree	disagree	agree	agree entirely	disagree	agree entirely	disagree	agree entirely	agree	agree entirely	agree entirely	agree entirely	agree entirely	agree entirely	agree entirely
614	firefighter	28	male	han	college or higher	single	never or occasional smoker	never or occasional drinker	yes	40-48	5	agree	agree	agree	agree	agree	agree	agree	agree	agree	agree	agree	agree	agree	agree	agree	agree entirely	agree	agree	agree	agree	agree	agree
615	firefighter	22	male	han	college or higher	single	never or occasional smoker	never or occasional drinker	yes	>56	2	agree entirely	disagree	agree	agree	agree	disagree entirely	agree entirely	agree	agree entirely	agree	agree	agree	agree	disagree	agree entirely	agree entirely	agree entirely	agree entirely	agree	agree	agree entirely	agree entirely
616	firefighter	34	male	han	college or higher	married	current smoker	never or occasional drinker	yes	49-56	5	agree	disagree	agree	agree	agree	disagree	disagree	agree	agree	agree	agree	disagree entirely	disagree	agree	agree	agree	agree	agree	agree	agree	agree	agree
617	port_worker	50	male	han	middle school or lower	married	current smoker	never or occasional drinker	yes	>56	5	agree	agree	disagree	disagree	agree	agree	disagree	disagree	disagree	disagree	agree	disagree	agree	agree	disagree	disagree	agree	agree	agree	agree	agree	agree
618	firefighter	28	male	han	middle school or lower	single	never or occasional smoker	never or occasional drinker	yes	<40	7	agree	agree entirely	agree	disagree	agree entirely	agree	disagree	disagree	agree	agree	agree	disagree	disagree	agree	disagree	agree	agree	agree	disagree	agree	agree	agree
619	firefighter	29	male	han	college or higher	married	current smoker	never or occasional drinker	yes	>56	10	agree	agree	agree	agree	agree	agree	agree	agree	agree	agree	agree	agree	agree	agree	agree	agree	agree	agree	agree	agree	agree	agree
620	firefighter	24	male	han	high school or vocational school	single	never or occasional smoker	never or occasional drinker	yes	>56	1	agree entirely	disagree	agree	agree entirely	agree	disagree	disagree	disagree	agree entirely	agree entirely	agree entirely	agree	agree	disagree	agree entirely	agree entirely	agree entirely	agree entirely	agree entirely	agree entirely	agree entirely	agree entirely
621	firefighter	22	male	han	high school or vocational school	single	current smoker	never or occasional drinker	yes	>56	4	agree	disagree	agree	disagree	agree	disagree	agree	agree	agree	agree	agree	disagree	agree	disagree	agree	agree	agree	agree entirely	agree entirely	agree entirely	agree entirely	agree entirely
622	firefighter	38	male	han	college or higher	married	current smoker	current drinker	no	40-48	18	agree	agree	agree	agree	agree	agree	agree	agree	agree	agree	agree	agree	agree	agree	agree	agree	agree	agree	agree	agree	agree	agree
623	port_worker	32	male	han	high school or vocational school	married	current smoker	current drinker	no	49-56	10	agree	agree	agree	agree	agree	agree	agree	agree	agree	agree	agree	agree	agree	agree	agree	agree	agree	agree	agree	agree	agree	agree
624	firefighter	27	male	han	college or higher	single	never or occasional smoker	never or occasional drinker	yes	40-48	1	agree	agree	disagree	disagree	agree	disagree	disagree	disagree	agree	disagree	agree	agree	agree	agree	agree	agree	agree	agree	agree	agree	agree	agree
625	firefighter	41	male	han	high school or vocational school	other	never or occasional smoker	never or occasional drinker	yes	40-48	16	agree	agree	agree	disagree	agree	disagree	disagree	agree	agree	agree	agree	disagree	agree	disagree	agree	agree	agree	agree	agree	agree entirely	agree entirely	agree entirely
626	port_worker	51	male	han	high school or vocational school	married	never or occasional smoker	never or occasional drinker	yes	<40	25	agree	agree	agree	agree	agree	disagree	agree	agree	agree	disagree	agree	agree	agree	disagree	agree	agree	agree	agree	agree	agree	agree	agree
627	port_worker	47	male	han	middle school or lower	married	current smoker	former drinker	no	>56	14	agree	agree	agree entirely	disagree entirely	agree	agree	disagree entirely	disagree entirely	disagree	disagree	agree	agree	disagree	disagree	agree	agree	agree	disagree	disagree	disagree	disagree	disagree
628	firefighter	29	male	han	college or higher	single	former smoker	never or occasional drinker	no	<40	1	disagree	agree	disagree	disagree entirely	agree	agree	disagree entirely	disagree entirely	disagree entirely	agree entirely	disagree entirely	disagree	agree	agree	I dont have boss	disagree entirely	disagree	disagree	agree	disagree	disagree entirely	agree
629	firefighter	35	male	han	college or higher	married	current smoker	former drinker	yes	>56	9	agree	agree	disagree entirely	disagree entirely	agree	agree	disagree entirely	disagree entirely	disagree entirely	disagree entirely	agree	disagree entirely	disagree	agree	disagree entirely	disagree entirely	agree	agree	agree	agree	agree	agree
630	firefighter	31	male	han	high school or vocational school	single	never or occasional smoker	never or occasional drinker	no	>56	1	agree	agree	agree	disagree	agree	agree	disagree	agree	agree	agree	agree	disagree	agree	agree	disagree	disagree	agree	disagree	disagree	disagree	agree	agree
631	firefighter	36	male	han	high school or vocational school	married	never or occasional smoker	never or occasional drinker	yes	>56	1	agree	agree	disagree	disagree	agree	agree	disagree	disagree	agree	agree	agree	agree	agree	disagree	agree	agree	agree	agree entirely	agree entirely	agree entirely	agree entirely	agree entirely
632	firefighter	24	male	han	high school or vocational school	single	current smoker	former drinker	yes	>56	1	agree	agree entirely	disagree	disagree entirely	agree	disagree entirely	agree	agree	agree	agree	agree	disagree entirely	agree entirely	disagree entirely	agree entirely	agree entirely	agree entirely	agree entirely	agree entirely	agree entirely	agree entirely	agree entirely
633	firefighter	23	male	han	college or higher	single	never or occasional smoker	never or occasional drinker	yes	>56	1	agree	agree	agree	agree	agree	agree	agree	disagree	agree	agree	agree	agree	agree	agree	agree	agree	agree	agree	agree	agree	agree	agree
634	firefighter	27	male	han	high school or vocational school	single	never or occasional smoker	never or occasional drinker	yes	40-48	1	agree	agree	agree	agree	agree	agree	disagree	disagree	agree	agree	agree	disagree entirely	agree	disagree	agree	agree	agree	agree	agree	agree	agree	agree
635	firefighter	37	male	han	high school or vocational school	married	never or occasional smoker	never or occasional drinker	yes	49-56	9	agree entirely	agree entirely	agree entirely	agree entirely	agree entirely	disagree entirely	disagree entirely	agree entirely	agree entirely	agree entirely	agree entirely	disagree	agree	disagree entirely	agree	agree	agree	agree	agree entirely	agree entirely	agree entirely	agree entirely
636	firefighter	40	male	han	high school or vocational school	married	never or occasional smoker	never or occasional drinker	yes	>56	6	agree	disagree	disagree	disagree	agree	agree	agree	agree	agree	agree	agree	disagree	agree	agree	agree	agree	agree	agree	agree	agree	agree	agree
637	firefighter	28	male	han	high school or vocational school	married	current smoker	never or occasional drinker	yes	>56	1	agree entirely	agree	agree	disagree	agree	disagree	disagree	agree	agree	disagree	agree entirely	disagree	disagree	agree	agree entirely	agree	agree entirely	agree entirely	agree	agree entirely	agree entirely	agree entirely
638	port_worker	38	male	han	high school or vocational school	married	current smoker	never or occasional drinker	no	49-56	7	agree	agree	agree	disagree	agree	disagree	agree	agree entirely	agree	agree	agree	agree	agree	agree	disagree	disagree	disagree	agree	agree entirely	agree	agree entirely	agree
639	port_worker	26	male	han	college or higher	single	never or occasional smoker	never or occasional drinker	no	49-56	8	agree	agree	disagree	disagree	disagree	disagree	disagree	agree	agree	agree	agree	disagree	agree	disagree	agree	agree	agree	agree entirely	agree	agree	agree	agree
640	firefighter	26	female	han	college or higher	single	never or occasional smoker	never or occasional drinker	yes	40-48	1	agree	agree	agree	disagree	disagree	agree	disagree	disagree	agree	agree	agree	disagree	agree	disagree	agree	agree	agree	agree entirely	agree	agree entirely	agree entirely	agree
641	VDT_operator	40	female	han	college or higher	married				>56	12	agree	agree	agree	agree	agree	disagree	agree	agree	agree	agree	agree	disagree	disagree	disagree	agree	agree	agree	agree	agree	agree	agree	agree
642	firefighter	19	male	han	college or higher	single	never or occasional smoker	never or occasional drinker	no	49-56	1	agree entirely	agree entirely	agree entirely	agree	agree	agree	disagree	agree	agree entirely	agree	agree	disagree	agree	agree	agree entirely	agree	agree	agree	disagree	agree	agree	agree
643	bus_driver	45	male	han	high school or vocational school	married	never or occasional smoker		no	>56	14	disagree	agree	agree	agree	agree	agree	agree	agree	disagree	agree	agree	agree	agree	disagree	disagree	disagree	disagree	disagree	agree	agree	agree	agree
644	firefighter	35	male	han	high school or vocational school	married	never or occasional smoker	never or occasional drinker	yes	>56	18	disagree	agree	disagree	disagree	agree	disagree	disagree	disagree	agree	agree	agree	disagree	agree	agree	agree	agree	agree	agree	agree	agree	agree	agree
645	VDT_operator	25	male	han	high school or vocational school	single				>56	1	agree	agree	agree	agree	agree	disagree	agree	agree	agree	agree	agree	agree	agree	agree	agree	agree	agree	agree	agree	agree	agree	agree
646	firefighter	28	male	han	high school or vocational school	single	current smoker	never or occasional drinker	yes	>56	10	agree entirely	agree	agree entirely	agree	agree entirely	disagree entirely	agree	agree	agree	agree	agree	disagree	agree	disagree	agree	agree	agree	agree	disagree	agree	agree	agree
647	port_worker	39	male	han	college or higher	married	current smoker	former drinker	no	49-56	18	agree	agree	agree	disagree	agree	agree	disagree	disagree	disagree	agree	agree	disagree	disagree	agree	disagree entirely	disagree	disagree entirely	disagree entirely	agree	agree	agree	agree
648	firefighter	22	male	han	high school or vocational school	single	current smoker	never or occasional drinker	yes	>56	1	disagree entirely	disagree entirely	disagree entirely	disagree entirely	disagree entirely	disagree entirely	disagree entirely	disagree entirely	disagree entirely	disagree entirely	disagree entirely	disagree entirely	disagree entirely	disagree entirely	disagree entirely	disagree entirely	disagree entirely	disagree entirely	disagree entirely	disagree entirely	disagree entirely	disagree entirely
649	bus_driver	50	male	han	high school or vocational school	married	current smoker		no	>56	12	agree	agree	disagree	agree entirely	agree	agree entirely	agree entirely	agree entirely	agree	agree	agree	agree entirely	agree	disagree	disagree entirely	disagree entirely	disagree entirely	disagree entirely	agree entirely	agree	agree	agree
650	bus_driver	49	male	han	high school or vocational school	married	current smoker		no	40-48	28	agree	agree	agree	disagree	agree	agree	disagree	disagree	agree	disagree	agree	disagree	agree entirely	agree	agree	agree	agree	agree	agree	agree	agree	agree
651	bus_driver	43	male	han	high school or vocational school	married	current smoker		no	>56	9	agree	agree	disagree entirely	disagree	agree	agree	disagree	agree	agree	agree	agree	agree	agree	disagree	agree	agree	agree	agree	agree	agree	agree	agree
652	port_worker	56	male	han	high school or vocational school	married	never or occasional smoker	never or occasional drinker	yes	40-48	33	disagree entirely	agree entirely	disagree entirely	disagree entirely	agree entirely	disagree entirely	disagree	disagree	agree entirely	disagree	agree	agree entirely	disagree entirely	agree entirely	agree	agree	agree entirely	agree	disagree	agree entirely	agree	agree
653	firefighter	33	male	han	high school or vocational school	single	current smoker	never or occasional drinker	yes	<40	3	agree	agree	agree	agree	agree	agree	agree	agree	agree	agree	agree	agree	agree	agree	agree	agree	agree	agree	agree	agree	agree	agree
654	firefighter	39	male	han	high school or vocational school	married	current smoker	former drinker	yes	49-56	6	agree	agree	agree	disagree	agree	disagree	agree	agree	agree	agree	agree	disagree	agree	disagree	agree	agree	agree	agree	agree	agree	agree	agree
655	firefighter	28	male	han	college or higher	single	never or occasional smoker	former drinker	yes	>56	10	agree	agree	agree	agree	agree	agree	disagree	disagree	agree	agree	agree	disagree	agree	agree	agree	agree	agree	agree	agree	agree	agree	agree
656	bus_driver	48	male	han	high school or vocational school	other	never or occasional smoker		yes	40-48	12	agree	agree	disagree	disagree	agree	agree	disagree	disagree	disagree	disagree	agree	disagree	agree	disagree	agree	agree	agree	agree	agree	agree	agree	agree
657	port_worker	48	male	han	college or higher	married	never or occasional smoker	never or occasional drinker	yes	49-56	7.5	agree	agree	agree	disagree	agree	agree	agree	agree	agree	agree	agree	disagree	agree	disagree	disagree	agree	agree	agree	agree	agree	agree	agree
658	VDT_operator	43	male	han	college or higher	married				49-56	17	disagree entirely	disagree entirely	disagree entirely	disagree entirely	disagree entirely	disagree entirely	disagree entirely	disagree entirely	disagree entirely	disagree entirely	disagree entirely	disagree entirely	disagree entirely	disagree entirely	disagree entirely	disagree entirely	disagree entirely	disagree entirely	disagree entirely	disagree entirely	disagree entirely	disagree entirely
659	VDT_operator	52	male	han	high school or vocational school	married				40-48	22	agree	agree	disagree	disagree	agree	agree	disagree	disagree	disagree	agree	agree	disagree	agree	disagree	agree	agree	agree	agree	agree	agree	agree	agree
660	port_worker	33	female	han	high school or vocational school	married	never or occasional smoker	never or occasional drinker	yes	49-56	8	agree	agree	disagree	disagree	agree	agree	disagree	agree	disagree	disagree	agree	agree	agree	agree	agree	agree	agree	agree	agree	agree	agree	agree
661	port_worker	38	male	han	high school or vocational school	married	never or occasional smoker	current drinker	yes	49-56	9	agree	agree entirely	disagree entirely	disagree entirely	agree entirely	agree	disagree entirely	disagree	agree	agree	agree entirely	disagree entirely	agree entirely	disagree	agree	agree	agree	agree	agree	agree	agree	agree
662	VDT_operator	47	female	other	high school or vocational school	married				>56	27	agree	disagree	agree	agree	agree	disagree	agree	agree	agree	agree	agree	agree	agree	agree	agree	agree	agree	agree	agree	agree	agree	agree
663	port_worker	39	male	han	middle school or lower	married	current smoker	current drinker	no	>56	17	agree	agree	agree	agree	agree entirely	agree	disagree	agree	agree	agree	agree	agree	agree	disagree	agree	agree	agree	agree	agree	agree	agree	agree
664	firefighter	36	male	han	college or higher	married	current smoker	never or occasional drinker	yes	>56	1	disagree	agree	agree	disagree	agree	disagree	agree	disagree entirely	agree	agree	agree	agree	agree	disagree	agree	agree	agree	agree	agree	agree	agree	agree
665	VDT_operator	24	female	han	college or higher	single				49-56	4	agree	agree	agree	disagree	disagree	disagree	disagree	agree	disagree	disagree	agree	agree	agree	agree	disagree	agree	agree	agree	agree	agree	agree	agree
666	firefighter	31	female	han	college or higher	married	never or occasional smoker	never or occasional drinker	no	>56	6	agree	agree	agree	agree	agree	disagree entirely	disagree	disagree	agree	disagree	agree	disagree	disagree	agree	agree	agree	agree entirely	agree	agree	agree	agree	agree
667	firefighter	37	male	han	college or higher	married	current smoker	former drinker	no	>56	19	disagree	disagree	disagree	agree	agree	agree	agree	disagree	disagree	agree	agree	agree	disagree	agree	agree	agree	agree	agree	agree	disagree	agree	agree
668	firefighter	31	male	han	college or higher	married	never or occasional smoker	never or occasional drinker	yes	>56	15	agree	agree entirely	disagree	disagree	agree	disagree	disagree	agree	agree	agree	agree	agree	disagree	agree	agree	agree	agree	agree	agree	agree	agree	agree
669	port_worker	41	male	han	high school or vocational school	married	never or occasional smoker	never or occasional drinker	yes	49-56	16	agree	agree	agree	agree	agree	disagree	disagree	agree	agree	disagree	agree	agree	agree	agree	agree	agree	agree	agree	agree	agree	agree	agree
670	bus_driver	50	male	han	high school or vocational school	married	former smoker		no	>56	15	agree	agree	disagree	disagree entirely	agree entirely	disagree	disagree	disagree	disagree	disagree	agree	disagree	agree	disagree	agree	agree	agree	agree	agree	disagree	disagree	agree
671	port_worker	40	male	han	middle school or lower	married	never or occasional smoker	never or occasional drinker	no	>56	15	agree	disagree	agree	disagree entirely	agree	agree entirely	disagree	disagree	disagree entirely	disagree	agree	disagree entirely	disagree	agree	disagree entirely	disagree entirely	disagree	disagree	agree	agree	agree	agree
672	bus_driver	41	male	han	high school or vocational school	married	former smoker		no	>56	8	agree	agree	agree	disagree	agree	agree	disagree entirely	disagree entirely	disagree	agree	agree entirely	agree	agree	disagree	disagree	agree	agree	agree	agree	agree	agree	agree
673	VDT_operator	39	female	han	high school or vocational school	married				40-48	13	agree	disagree	disagree	disagree	disagree	disagree	disagree	agree	agree	disagree	agree	agree	agree	disagree	agree	agree	agree	agree	agree	agree	agree	agree
674	VDT_operator	22	female	han	college or higher	single				49-56	2	agree	agree	disagree	agree	agree	disagree	agree	disagree	disagree	agree	agree	disagree	agree	disagree	agree	agree	agree	agree	agree entirely	agree	agree	agree
675	bus_driver	53	male	han	high school or vocational school	married	never or occasional smoker		yes	>56	11	agree entirely	agree	agree	agree	agree	agree	disagree entirely	agree	agree	disagree	agree	agree	agree	disagree	agree	disagree	agree	disagree	disagree	agree entirely	agree entirely	agree entirely
676	port_worker	47	male	han	high school or vocational school	married	never or occasional smoker	never or occasional drinker	yes	40-48	3	agree	agree	agree	agree	agree	disagree entirely	disagree	agree	agree	disagree	agree	agree	agree	disagree	agree	agree	agree	agree	agree	agree	agree	agree
677	bus_driver	48	male	han	middle school or lower	married	never or occasional smoker		no	>56	12	agree entirely	agree entirely	agree entirely	disagree	agree entirely	disagree	disagree entirely	disagree	agree	disagree	agree	disagree	agree	disagree	agree	agree	agree	agree	agree	agree	agree	agree
678	firefighter	27	male	han	high school or vocational school	married	never or occasional smoker	never or occasional drinker	no	40-48	1	agree	agree	agree	disagree	disagree entirely	disagree entirely	disagree entirely	disagree entirely	disagree entirely	disagree entirely	disagree entirely	disagree entirely	disagree entirely	disagree entirely	disagree entirely	disagree entirely	disagree entirely	disagree entirely	disagree entirely	disagree entirely	disagree	disagree
679	firefighter	37	male	han	college or higher	married	current smoker	never or occasional drinker	yes	>56	1	agree	agree	agree	disagree	agree	disagree	disagree	agree	agree	agree	agree	disagree	disagree	disagree	agree	agree	agree	agree	agree	agree	agree	agree
680	VDT_operator	34	male	han	high school or vocational school	married				40-48	11	agree entirely	agree entirely	agree entirely	agree	agree	disagree	agree	disagree entirely	agree	agree	agree	disagree entirely	agree	disagree	disagree entirely	agree	agree	agree	disagree	agree	agree	agree
681	firefighter	28	male	han	high school or vocational school	single	never or occasional smoker	never or occasional drinker	yes	>56	4	agree	agree	disagree	disagree	disagree	agree	agree	disagree	agree	agree	agree	agree	agree	agree	agree	agree	agree entirely	agree entirely	agree	agree	agree	agree
682	firefighter	40	male	han	high school or vocational school	married	current smoker	former drinker	yes	>56	6	agree	agree	agree	agree	agree	disagree	disagree	disagree	agree	agree	agree	agree	disagree	agree	agree	agree	agree	disagree	agree	agree	agree	agree
683	firefighter	29	male	han	college or higher	married	never or occasional smoker	never or occasional drinker	no	>56	9	agree	agree	agree	disagree	agree	agree	disagree	agree	agree	disagree	disagree	disagree	agree	disagree	disagree entirely	disagree	disagree	disagree	agree	agree	agree	agree
684	firefighter	30	female	han	college or higher	married	never or occasional smoker	former drinker	yes	40-48	4	agree	agree	disagree	agree	disagree	agree	disagree	disagree	disagree	disagree	agree	disagree	agree	agree	agree	agree	agree	agree	agree	agree	agree entirely	agree
685	firefighter	23	male	han	college or higher	single	never or occasional smoker	never or occasional drinker	yes	49-56	1	agree entirely	disagree	agree entirely	agree entirely	agree entirely	disagree entirely	agree	agree	agree entirely	agree	agree	agree entirely	agree entirely	disagree	agree	agree	agree	agree	agree	agree	agree	agree
686	firefighter	25	male	han	college or higher	married	current smoker	never or occasional drinker	yes	>56	5	agree	disagree	agree	agree	agree	disagree	agree	disagree	agree	disagree	agree	agree	agree	agree	agree	agree	agree	agree	agree	agree	agree	agree
687	firefighter	20	male	han	high school or vocational school	single	never or occasional smoker	current drinker	yes	>56	1	agree	agree	agree	agree	agree	agree	agree	agree	agree	agree	agree	agree	agree	agree	agree	agree	agree	agree	agree	agree	agree	agree
688	firefighter	33	male	han	high school or vocational school	single	never or occasional smoker	never or occasional drinker	yes	>56	1	agree	agree	agree	disagree entirely	agree	disagree	agree	agree	disagree	disagree	agree	disagree	agree	agree	agree	disagree	agree	disagree	agree	agree	agree	disagree
689	firefighter	21	male	han	high school or vocational school	single	current smoker	never or occasional drinker	yes	>56	2	agree	agree	agree	agree	agree	disagree	agree	disagree	agree	agree	agree	agree	agree	disagree	agree	disagree	disagree	agree	disagree	agree	agree	agree
690	firefighter	20	male	han	high school or vocational school	single	current smoker	never or occasional drinker	yes	>56	1	agree	disagree	disagree	agree	agree	disagree	disagree	disagree	agree	disagree	agree	disagree entirely	agree	disagree entirely	agree	disagree	agree	agree	agree	agree	agree	agree
691	port_worker	28	male	han	high school or vocational school	married	never or occasional smoker	never or occasional drinker	yes	>56	2	agree entirely	agree entirely	disagree	disagree	agree	agree	disagree entirely	disagree entirely	disagree	agree entirely	agree entirely	agree entirely	disagree	agree	agree entirely	agree	agree entirely	agree entirely	agree entirely	agree entirely	agree entirely	agree
692	firefighter	22	male	han	high school or vocational school	single	current smoker	never or occasional drinker	yes	>56	2	agree	agree	agree	disagree	agree	agree	agree	disagree	agree	agree	agree entirely	disagree	agree	disagree	disagree entirely	disagree	disagree entirely	disagree entirely	agree	agree	agree	agree
693	firefighter	26	male	han	high school or vocational school	single	current smoker	never or occasional drinker	yes	>56	1	agree	agree	agree	agree	agree	agree	agree	agree	agree	agree	agree	agree	agree	agree	agree	agree	agree	agree	agree	agree	agree	agree
694	firefighter	35	male	han	high school or vocational school	married	current smoker	never or occasional drinker	yes	>56	1	agree	agree	agree	disagree	agree	agree	disagree	disagree	agree	agree	agree	disagree	agree	disagree	agree	agree	agree	agree	agree	agree	agree	agree
695	VDT_operator	34	male	han	high school or vocational school	single				49-56	13	agree	disagree	agree	disagree	disagree	agree	disagree	disagree	disagree	disagree	agree	disagree	disagree	agree	agree	disagree	agree	disagree	agree	disagree	agree	agree
696	firefighter	24	male	han	college or higher	single	current smoker	never or occasional drinker	yes	>56	1	agree	agree	agree	agree	agree	agree	agree	agree	agree	agree	agree	agree	agree	agree	agree	agree	agree	agree	agree	agree	agree	agree
697	firefighter	28	male	han	middle school or lower	married	current smoker	never or occasional drinker	yes	>56	7	agree	agree	disagree	disagree	agree	agree	disagree entirely	disagree	disagree	agree	agree	disagree	agree	disagree	agree	disagree	agree	agree	agree	agree	agree	agree entirely
698	bus_driver	39	male	han	high school or vocational school	married	current smoker		no	40-48	11	agree	agree	disagree	agree	agree	disagree	disagree	disagree	agree	disagree	agree	agree	agree	disagree	agree	agree	agree	agree	agree	agree	agree	agree
699	VDT_operator	37	male	han	college or higher	married				>56	14	agree entirely	disagree	agree	disagree	agree	disagree	agree	agree	agree	agree	agree	disagree	disagree entirely	agree	agree	agree	agree	agree	agree	agree	agree	agree
700	firefighter	31	male	han	college or higher	married	current smoker	former drinker	yes	>56	5	agree	agree	agree	agree	agree	disagree	agree	agree	agree	agree	agree	disagree	agree	disagree	agree	agree	agree	agree	agree	agree	agree	agree
701	firefighter	24	male	han	college or higher	single	former smoker	former drinker	yes	>56	2	agree	agree	agree	disagree	agree	agree entirely	disagree	disagree	agree	agree	agree	agree	agree	disagree	agree	agree	agree	agree	agree	agree	agree	agree
702	bus_driver	43	male	han	middle school or lower	married	former smoker		no	40-48	18	agree entirely	agree entirely	agree	agree	agree entirely	agree	agree	agree	agree	agree	agree entirely	agree	agree	disagree	agree	agree	agree	agree	agree	agree	agree	agree
703	firefighter	23	male	han	college or higher	single	never or occasional smoker	never or occasional drinker	yes	>56	4	agree	agree entirely	agree entirely	agree	agree	agree	disagree	disagree	agree	agree	agree	agree	agree entirely	agree	agree	agree	agree	agree	agree	agree	agree	agree
704	firefighter	30	male	han	high school or vocational school	married	current smoker	former drinker	yes	49-56	5	agree	disagree	agree	disagree	agree	disagree entirely	disagree entirely	agree	agree	agree	agree entirely	agree	agree entirely	disagree	agree entirely	agree entirely	agree entirely	agree entirely	agree entirely	agree entirely	agree entirely	agree entirely
705	port_worker	36	male	han	high school or vocational school	married	never or occasional smoker	never or occasional drinker	no	40-48	18	agree	agree	agree	agree	agree	agree	disagree	disagree	disagree	disagree	agree	disagree	agree	agree	disagree	disagree	disagree	disagree	agree	agree	agree	agree
706	firefighter	36	male	han	college or higher	married	never or occasional smoker	never or occasional drinker	yes	<40	1	agree	agree	agree	agree	agree	disagree	agree	agree	agree	agree	agree	agree	agree	agree	agree	agree	agree	agree	agree	agree	agree	agree
707	firefighter	25	female	han	college or higher	single	never or occasional smoker	never or occasional drinker	no	40-48	18	agree	agree	agree	disagree	agree	disagree	agree	agree	agree	agree	agree	agree	agree	agree	agree	agree	agree	agree	agree	agree	agree	agree
708	port_worker	48	male	han	middle school or lower	married	former smoker	former drinker	yes	>56	12	agree	agree	agree	agree	agree	agree	disagree	disagree	agree	agree	agree	agree	agree	disagree	agree	agree	agree	agree	agree	agree	agree	agree
709	bus_driver	47	male	han	middle school or lower	married	current smoker		no	<40	9	agree entirely	agree	disagree	agree	agree entirely	disagree entirely	disagree entirely	agree	agree entirely	disagree entirely	disagree entirely	disagree entirely	agree	disagree entirely	agree entirely	agree entirely	agree entirely	agree entirely	agree entirely	agree entirely	agree entirely	agree entirely
710	firefighter	29	male	han	college or higher	single	current smoker	never or occasional drinker	yes	40-48	9	agree	agree	agree	disagree entirely	agree	disagree	agree	agree	agree	agree entirely	agree entirely	agree	disagree	disagree entirely	agree	agree	agree	agree	agree	agree	agree	agree
711	port_worker	50	male	han	high school or vocational school	married	former smoker	former drinker	yes	>56	10	agree	agree	agree	agree	agree	agree	agree	agree	agree	agree	agree	agree	agree	agree	agree	agree	agree	agree	agree	agree	agree	agree
712	firefighter	40	male	han	high school or vocational school	married	never or occasional smoker	never or occasional drinker	no	<40	2	disagree entirely	disagree entirely	disagree entirely	disagree entirely	disagree entirely	disagree entirely	disagree	agree entirely	agree	agree	agree	disagree	agree	disagree	agree	agree	disagree	disagree	agree	disagree	disagree	agree
713	bus_driver	50	male	han	high school or vocational school	married	current smoker		no	>56	11	agree	disagree	disagree	agree	agree	agree entirely	agree	agree	agree	agree	agree	agree	disagree	agree	agree entirely	disagree entirely	agree	agree entirely	agree	agree	agree	agree entirely
714	VDT_operator	36	male	han	high school or vocational school	married				40-48	10	agree	agree	agree	agree	agree	disagree	agree	agree	agree	disagree	agree	agree	disagree	agree	disagree	agree	agree	agree	agree	agree	agree	agree
715	port_worker	50	male	han	middle school or lower	married	current smoker	never or occasional drinker	no	>56	11	agree	agree entirely	agree	disagree	agree	agree	disagree	disagree	disagree	disagree	agree	agree	agree	disagree	agree	agree	agree	agree	agree	agree	agree	agree
716	firefighter	24	male	han	high school or vocational school	married	never or occasional smoker	never or occasional drinker	yes	49-56	5	agree	agree	agree	agree	agree	disagree	agree	disagree	agree	agree	agree	agree	agree	disagree entirely	agree	agree	agree	agree entirely	agree	agree	agree entirely	agree entirely
717	firefighter	26	male	han	college or higher	single	never or occasional smoker	former drinker	no	>56	20	agree	agree	agree	agree	agree	agree	agree	disagree	agree	agree	agree	agree	agree	agree	agree	agree	agree	agree	agree	agree	agree	agree
718	firefighter	23	male	han	high school or vocational school	single	current smoker	never or occasional drinker	yes	>56	2	agree	agree	agree	disagree entirely	disagree	agree entirely	disagree entirely	disagree entirely	disagree entirely	agree entirely	agree entirely	disagree	disagree	agree entirely	disagree entirely	disagree	disagree	disagree	agree	agree	agree	agree entirely
719	firefighter	21	male	han	high school or vocational school	single	current smoker	never or occasional drinker	yes	>56	1	agree	agree	agree	agree	agree	disagree	disagree	agree	agree	agree	agree	agree	agree	agree	agree	agree	agree	agree	agree	agree	agree	agree
720	firefighter	39	male	han	high school or vocational school	married	current smoker	never or occasional drinker	yes	>56	1	agree	agree	agree	disagree	agree	agree	disagree	disagree	agree	disagree	agree	disagree entirely	disagree	agree	disagree	disagree	agree	agree	agree	agree	agree	agree
721	firefighter	31	male	han	high school or vocational school	married	current smoker	never or occasional drinker	yes	>56	1	agree	agree	agree	agree	agree	agree	disagree	disagree entirely	disagree entirely	agree	agree	disagree	disagree	agree	disagree entirely	disagree entirely	disagree entirely	disagree	disagree	disagree	agree	agree
722	firefighter	26	male	han	high school or vocational school	married	never or occasional smoker	former drinker	yes	40-48	1	agree	agree	agree	agree	agree	disagree	disagree entirely	disagree	agree	disagree	agree	disagree	disagree	disagree	agree	agree	agree	agree	agree	agree	agree entirely	agree entirely
723	firefighter	36	male	han	middle school or lower	married	current smoker	never or occasional drinker	yes	>56	10	agree	agree	agree	disagree	disagree	agree	agree	disagree	disagree	disagree	disagree	disagree	agree	disagree	agree	agree	agree	agree	agree	agree	agree	agree
724	firefighter	40	male	han	high school or vocational school	married	former smoker	never or occasional drinker	yes	>56	6	agree	agree	agree	disagree	agree	disagree	agree	disagree	agree	agree	agree	agree	agree	disagree	agree	agree	agree	agree	agree	agree	agree	agree
725	firefighter	29	male	han	college or higher	married	never or occasional smoker	former drinker	yes	<40	1	agree	agree	agree	agree	agree	disagree	disagree	disagree	agree	agree	agree	agree	agree	disagree	agree	agree	agree	agree	agree	agree	agree	agree
726	firefighter	23	male	han	college or higher	single	current smoker	never or occasional drinker	yes	40-48	19	agree	agree	agree	agree	agree	agree	agree	agree	agree	agree	agree	agree	agree	agree	agree	agree	agree	agree	agree	agree	agree	agree
727	firefighter	27	female	han	college or higher	single	never or occasional smoker	never or occasional drinker	no	<40	2	agree entirely	disagree	agree entirely	disagree	agree	disagree	agree	agree	agree	agree entirely	agree entirely	disagree	disagree	agree	agree	agree	agree	agree	agree	agree	agree	agree
728	firefighter	26	male	han	college or higher	married	never or occasional smoker	never or occasional drinker	yes	>56	3	agree	disagree	agree	agree	agree	disagree entirely	disagree	disagree	agree	disagree	agree	agree	agree	disagree	agree	agree	agree	agree	agree	agree	agree	agree
729	firefighter	25	female	han	college or higher	single	never or occasional smoker	never or occasional drinker	no	40-48	1	agree	disagree	agree	disagree	agree	disagree	agree	agree	agree	agree	agree	disagree	disagree	agree	agree	agree	agree	agree	agree entirely	agree entirely	agree entirely	agree entirely
730	port_worker	46	male	han	high school or vocational school	married	former smoker	never or occasional drinker	yes	40-48	11	agree	agree	agree	disagree	agree	agree	agree	disagree	agree	agree	agree	agree	agree	agree	agree entirely	agree	agree entirely	agree entirely	agree	agree	agree	agree
731	firefighter	39	male	han	college or higher	married	current smoker	never or occasional drinker	yes	>56	5	agree	agree	agree	agree	agree	disagree	disagree	agree	agree	agree	agree	agree	agree	agree	agree	agree	agree	agree	agree	agree	agree	agree
732	firefighter	25	male	han	high school or vocational school	single	former smoker	never or occasional drinker	yes	>56	5	agree	agree	disagree	agree	agree	disagree	disagree	agree	agree	agree	agree	agree entirely	agree	disagree	agree	agree	agree	agree	agree	agree	agree	agree
733	port_worker	29	male	han	high school or vocational school	single	never or occasional smoker	never or occasional drinker	yes	49-56	7	agree	agree	disagree	disagree	agree	agree	disagree	agree	disagree	disagree	agree	disagree	agree	disagree	agree	agree	agree	agree	agree	agree	agree	agree
734	firefighter	36	male	han	high school or vocational school	married	current smoker	never or occasional drinker	yes	>56	16	agree	agree	agree	agree	agree	agree	agree	agree	agree	agree	agree	agree	agree	agree	agree	agree	agree	agree	agree	agree	agree	agree
735	port_worker	26	male	han	high school or vocational school	single	current smoker	never or occasional drinker	yes	49-56	5	agree	agree	agree	disagree	agree	disagree	disagree	agree	disagree	disagree	agree	agree	agree	disagree	agree	agree	agree	agree	agree	agree	agree	agree
736	VDT_operator	50	male	han	high school or vocational school	married				>56	25	agree	agree	agree	disagree	agree	agree	disagree	disagree	disagree	agree	agree	disagree	disagree	disagree	disagree	agree	agree	agree	agree	agree	agree	agree
737	firefighter	33	male	han	high school or vocational school	married	never or occasional smoker	former drinker	yes	>56	11	agree entirely	agree entirely	agree entirely	agree entirely	agree entirely	agree entirely	agree entirely	disagree entirely	agree entirely	agree entirely	agree entirely	agree entirely	agree entirely	agree entirely	agree entirely	agree entirely	agree entirely	agree entirely	agree entirely	agree entirely	agree entirely	agree entirely
738	VDT_operator	34	male	han	high school or vocational school	single				>56	10	agree entirely	agree entirely	agree	disagree	agree	agree	disagree	agree	agree	agree	agree	disagree entirely	disagree	disagree	agree	agree entirely	agree entirely	agree	agree	agree	agree	agree
739	firefighter	22	male	han	high school or vocational school	single	current smoker	never or occasional drinker	yes	>56	1	agree	agree	agree	agree	agree	agree	agree	agree	agree	agree	agree	agree	agree	agree	agree	agree	agree	agree	agree	agree	agree	agree
740	firefighter	25	male	han	college or higher	single	former smoker	former drinker	yes	>56	4	agree	disagree	agree	disagree	disagree	disagree	disagree	disagree	disagree	disagree	agree	disagree	agree	agree	disagree	agree	agree	disagree	agree	agree	agree	agree
741	firefighter	30	female	han	college or higher	married	never or occasional smoker	never or occasional drinker	no	40-48	6	agree	disagree entirely	agree	agree	disagree	agree	agree	disagree	disagree	agree	agree	agree	disagree entirely	agree	disagree	agree	disagree	disagree	disagree	disagree	agree	disagree
742	port_worker	43	male	han	college or higher	married	never or occasional smoker	never or occasional drinker	no	40-48	17	agree	agree	agree	agree	agree	disagree	agree	agree	agree	disagree	agree	agree	agree	disagree	agree	agree	agree	agree	disagree	agree	agree	agree
743	bus_driver	44	male	han	middle school or lower	married	never or occasional smoker		no	40-48	10	agree entirely	agree	agree	disagree	agree	disagree	disagree	disagree	agree	disagree	agree	disagree	agree	disagree	agree	agree	agree	agree entirely	agree	agree	agree	agree
744	bus_driver	42	male	han	high school or vocational school	married	current smoker		no	49-56	13	agree	agree	agree	disagree	agree	disagree	disagree	agree	disagree	disagree entirely	agree entirely	disagree	agree	disagree	agree	agree	agree	agree	agree	agree	agree	agree
745	VDT_operator	43	male	han	college or higher	married				40-48	20	disagree entirely	agree	agree entirely	agree	agree entirely	agree	disagree	disagree	agree	agree	agree	agree	agree	agree	disagree	disagree	agree	agree	agree	agree	agree	agree
746	VDT_operator	36	female	other	college or higher	single				40-48	2	agree	agree	disagree	disagree	disagree	agree	disagree	disagree	disagree	agree	agree	disagree	disagree	agree entirely	disagree	agree	agree	agree	agree	agree	agree	agree
747	firefighter	40	male	han	middle school or lower	married	current smoker	never or occasional drinker	yes	<40	16	agree entirely	agree entirely	agree	disagree	agree entirely	agree entirely	disagree entirely	disagree	agree entirely	agree	agree	disagree	agree entirely	agree entirely	agree entirely	agree	agree	agree	agree entirely	agree	agree	agree
748	firefighter	29	male	han	high school or vocational school	single	never or occasional smoker	never or occasional drinker	yes	>56	16	agree entirely	agree entirely	agree entirely	agree	agree entirely	agree entirely	disagree entirely	disagree entirely	disagree entirely	agree entirely	agree entirely	agree	agree entirely	agree entirely	agree entirely	agree entirely	agree entirely	agree entirely	agree entirely	agree entirely	agree entirely	agree entirely
749	firefighter	26	male	han	college or higher	single	former smoker	former drinker	yes	>56	9	agree	agree	agree	disagree	agree	disagree	disagree	disagree	disagree	disagree	agree	disagree entirely	disagree	agree	agree entirely	disagree	agree	agree	agree	agree	agree	agree
750	firefighter	27	male	han	college or higher	single	never or occasional smoker	never or occasional drinker	yes	>56	6	agree entirely	agree	agree	agree	agree entirely	disagree	agree	agree	agree	agree	agree entirely	disagree	agree	agree	agree entirely	agree entirely	agree entirely	agree entirely	agree entirely	agree entirely	agree entirely	agree entirely
751	firefighter	35	male	han	high school or vocational school	married	former smoker	former drinker	yes	>56	2	agree	agree	disagree	agree	disagree	disagree	disagree	disagree	agree	agree	agree	disagree	agree	disagree	agree	agree	agree	agree	agree	agree	agree	agree
752	firefighter	26	male	han	college or higher	single	never or occasional smoker	never or occasional drinker	yes	>56	5	agree	agree	agree	disagree	agree	disagree	disagree	disagree	agree	disagree	agree	disagree	agree	disagree	disagree	disagree	disagree	disagree	agree	agree	agree	agree
753	bus_driver	49	male	han	high school or vocational school	married	current smoker		no	>56	12	agree	agree entirely	disagree	disagree entirely	agree	agree	disagree entirely	disagree entirely	disagree	disagree entirely	agree	disagree	disagree	agree	agree	agree	agree	agree	disagree	agree	agree	agree
754	firefighter	36	female	han	college or higher	married	never or occasional smoker	never or occasional drinker	no	<40	5	agree	agree	disagree	agree	agree	disagree	disagree	agree	agree	disagree	agree	disagree	agree	disagree	disagree	agree	agree	agree	agree	agree	agree	agree
755	port_worker	27	male	han	college or higher	single	never or occasional smoker	never or occasional drinker	yes	49-56	1	agree entirely	agree	agree	disagree	agree	disagree	disagree	disagree	agree	disagree	agree	disagree	agree entirely	disagree	agree entirely	agree	agree	agree	agree	agree	agree	agree
756	firefighter	35	male	han	high school or vocational school	single	never or occasional smoker	former drinker	yes	49-56	1	agree	agree	agree	disagree	agree	disagree	agree	agree	agree	agree	agree	agree	agree	disagree	agree entirely	agree	agree	agree entirely	agree	agree	agree	agree
757	firefighter	39	male	han	high school or vocational school	married	current smoker	former drinker	yes	40-48	1	agree	agree	disagree	disagree	agree	disagree	disagree	disagree	disagree	disagree	agree	disagree	disagree	disagree	agree	agree	agree	agree	agree	agree entirely	agree	agree
758	firefighter	31	male	han	college or higher	single	current smoker	never or occasional drinker	no	49-56	3	agree entirely	disagree	agree entirely	agree	agree entirely	disagree	disagree	agree	agree	agree	agree	agree	agree	agree	agree	agree	agree	agree	agree	agree	agree	agree
759	firefighter	36	male	han	college or higher	married	former smoker	never or occasional drinker	yes	>56	12	agree	agree	agree	disagree entirely	agree	agree	disagree	disagree	agree	agree entirely	agree entirely	disagree entirely	agree	agree	disagree	disagree entirely	agree	agree	agree	agree	agree entirely	agree
760	port_worker	36	male	han	high school or vocational school	married	never or occasional smoker	never or occasional drinker	yes	49-56	6	agree	agree	disagree entirely	disagree	agree	agree	disagree	disagree	disagree	disagree	agree	disagree entirely	agree	disagree	disagree entirely	disagree	disagree	disagree	agree	agree	agree	agree
761	VDT_operator	38	male	han	college or higher	married				40-48	15	agree entirely	agree	agree	agree	agree	disagree	agree	agree	agree	agree	agree	disagree	agree	agree	agree	agree	agree	agree	agree	agree	agree	agree
762	firefighter	29	male	han	high school or vocational school	single	never or occasional smoker	never or occasional drinker	yes	>56	7	agree	agree	agree	disagree	agree	agree	agree	disagree	disagree	agree	agree	disagree	disagree	agree	disagree	disagree	agree	disagree	agree	agree	agree	agree
763	firefighter	26	male	han	high school or vocational school	married	current smoker	never or occasional drinker	yes	40-48	1	agree	agree	agree	agree	agree	agree	agree	agree	agree	disagree	agree entirely	disagree	disagree	agree	agree	disagree	agree	disagree entirely	agree	agree	agree	agree entirely
764	port_worker	24	male	han	high school or vocational school	single	never or occasional smoker	never or occasional drinker	yes	40-48	1.5	agree entirely	disagree entirely	disagree entirely	disagree	agree entirely	agree entirely	disagree entirely	disagree entirely	disagree entirely	disagree entirely	agree entirely	disagree entirely	agree entirely	disagree entirely	agree entirely	disagree	agree entirely	agree entirely	agree entirely	agree entirely	agree entirely	agree entirely
765	bus_driver	45	male	han	high school or vocational school	married	current smoker		no	>56	3	agree	agree	disagree	disagree	agree	disagree	disagree	disagree	agree	agree	agree	agree	disagree	agree	agree	agree	agree	agree	agree	disagree	disagree	disagree
766	firefighter	26	male	han	college or higher	single	never or occasional smoker	never or occasional drinker	yes	>56	1	agree	agree	disagree	disagree	agree	agree	disagree	disagree	agree	agree	agree	disagree	agree	disagree	disagree entirely	disagree entirely	disagree	disagree	disagree entirely	agree	agree	agree
767	firefighter	30	male	han	high school or vocational school	married	current smoker	never or occasional drinker	yes	>56	3	agree	agree	agree	agree	agree	agree	agree	agree	agree	agree	agree	agree	agree	agree	agree	agree	agree	agree	agree	agree	agree	agree
768	port_worker	33	male	han	college or higher	single	current smoker	former drinker	yes	49-56	10	agree	agree	agree	agree	agree	disagree	disagree	disagree	agree	disagree	agree	disagree entirely	agree	agree	agree	agree	agree	agree	disagree	agree	agree	agree
769	port_worker	35	male	han	college or higher	married	never or occasional smoker	never or occasional drinker	no	40-48	12	agree entirely	agree	agree	agree	agree	agree	agree	agree	agree	agree	agree	agree	agree	agree	agree entirely	agree entirely	agree	agree entirely	agree entirely	agree	agree entirely	agree
770	port_worker	29	male	han	college or higher	single	current smoker	never or occasional drinker	no	40-48	6	agree entirely	agree	agree entirely	agree	agree	disagree entirely	disagree entirely	agree	agree	agree entirely	agree entirely	agree	agree	agree	agree	agree	agree	agree entirely	agree	agree	agree	agree
771	firefighter	29	male	han	high school or vocational school	single	never or occasional smoker	never or occasional drinker	no	>56	5	agree	agree	agree	agree	agree	agree	agree	agree	agree	agree	agree	agree	agree	agree	agree	agree	agree	agree	agree	agree	agree	agree
772	firefighter	28	male	han	college or higher	single	never or occasional smoker	never or occasional drinker	yes	40-48	1	agree	agree	agree	agree	agree	disagree	disagree	agree	agree	agree	agree	agree	agree	agree	agree entirely	agree	agree entirely	agree entirely	agree	agree entirely	agree entirely	agree entirely
773	port_worker	41	male	han	college or higher	married	never or occasional smoker	never or occasional drinker	no	40-48	10	agree	agree	agree	disagree entirely	agree	agree	disagree	disagree	disagree	agree	agree	agree	agree	agree	disagree	agree	agree	disagree	agree	agree	agree	agree
774	VDT_operator	37	female	han	college or higher	married				40-48	14	agree	agree	agree	agree entirely	agree entirely	disagree	agree entirely	agree	agree	agree	agree	disagree entirely	disagree	disagree	agree	agree entirely	agree	agree	agree	agree	agree	agree
775	bus_driver	42	male	han	high school or vocational school	married	never or occasional smoker		no	>56	15	agree entirely	agree	agree	agree	agree entirely	agree	disagree entirely	disagree	disagree entirely	agree	agree entirely	disagree	agree	agree	agree entirely	disagree	disagree	agree entirely	agree entirely	agree	agree	agree
776	VDT_operator	34	male	han	college or higher	married				40-48	3	agree entirely	agree	agree	agree	agree	disagree	agree	agree	agree	agree	agree	agree	agree	disagree	agree	agree	agree	agree	agree	agree	agree	agree
777	firefighter	38	male	han	college or higher	married	never or occasional smoker	never or occasional drinker	yes	40-48	3	agree	disagree	agree	disagree	agree	agree	agree	agree	agree	agree	agree	agree entirely	agree	agree	disagree entirely	disagree	agree	disagree	agree	agree	agree	agree
778	bus_driver	40	male	han	high school or vocational school	married	current smoker		yes	40-48	20	agree	agree	disagree	agree	agree	agree	agree	disagree	disagree	agree	agree entirely	disagree	disagree	agree	agree	agree	agree	agree	agree	agree	agree	agree
779	bus_driver	48	male	han	middle school or lower	married	current smoker		no	49-56	15	agree	agree	agree	disagree	agree	disagree	disagree	disagree	disagree	disagree	disagree	agree	agree	disagree	agree	agree	agree	agree	agree	agree	agree	agree
780	bus_driver	42	male	han	high school or vocational school	married	current smoker		no	>56	5	agree	agree	agree	agree	agree	agree	disagree	disagree	agree	agree	agree	agree	agree	disagree	agree	agree	agree	agree	agree	agree	agree	agree
781	port_worker	40	male	han	high school or vocational school	married	current smoker	never or occasional drinker	no	40-48	5	agree entirely	agree	agree	agree	agree	disagree	disagree entirely	agree	agree	agree	agree	agree	disagree	agree	agree	agree	agree	agree	agree	agree	disagree	agree
782	port_worker	51	male	other	middle school or lower	married	never or occasional smoker	never or occasional drinker	yes	<40	8	agree	agree	agree	agree	agree	agree	agree	agree	agree	agree	agree	agree	agree	disagree	agree	agree	agree	agree	agree	agree	agree	agree
783	firefighter	38	male	han	college or higher	married	current smoker	never or occasional drinker	yes	>56	9	agree	agree	agree	agree	agree	disagree	agree	agree	agree	agree	agree	agree	agree	agree	disagree	agree	agree	agree	disagree	agree	agree	agree
784	firefighter	30	male	han	high school or vocational school	married	current smoker	never or occasional drinker	yes	>56	1	agree	agree	agree	disagree	agree	disagree	disagree	disagree	disagree	agree	agree	agree	disagree	disagree	agree	agree	agree	agree	agree	agree	agree	agree
785	bus_driver	44	male	han	high school or vocational school	married	never or occasional smoker		no	>56	11	agree	agree	agree	disagree	agree	agree	disagree	disagree	agree	disagree	agree	agree	agree	disagree	agree	agree	agree	agree	agree	agree	agree	agree
786	VDT_operator	30	male	han	college or higher	married				49-56	3	agree	agree	agree	disagree	agree entirely	agree entirely	disagree	disagree	disagree	agree	agree	disagree entirely	disagree	disagree	agree	agree	agree	agree	agree	disagree	agree	agree
787	firefighter	41	male	han	high school or vocational school	married	current smoker	never or occasional drinker	yes	>56	21	agree	agree	agree	disagree	disagree	agree	disagree	disagree	disagree	disagree	agree	disagree	disagree	disagree	agree	agree	agree	agree	agree	agree	agree	agree
788	port_worker	36	female	han	college or higher	married	never or occasional smoker	never or occasional drinker	yes	40-48	10	agree	disagree	agree	agree	disagree	disagree entirely	disagree	agree	agree	agree	agree	disagree	disagree	agree	agree	agree	agree	agree	agree	agree	agree	agree
789	firefighter	42	male	han	high school or vocational school	married	former smoker	never or occasional drinker	yes	>56	6	agree	agree entirely	agree	disagree	agree	disagree	disagree	disagree	disagree	disagree	disagree	disagree	agree	disagree	agree entirely	agree	agree entirely	agree entirely	agree entirely	agree entirely	agree entirely	agree entirely
790	firefighter	37	male	han	middle school or lower	married	never or occasional smoker	never or occasional drinker	yes	>56	2	agree	agree	agree	disagree	agree	disagree	disagree	disagree	agree	agree	agree	disagree	agree	disagree	agree	agree	agree	agree	agree	disagree	disagree	agree
791	firefighter	32	male	han	high school or vocational school	single	current smoker	never or occasional drinker	yes	>56	2	agree entirely	agree entirely	agree entirely	agree	agree entirely	agree entirely	agree	disagree	agree	agree entirely	agree entirely	disagree entirely	agree	disagree entirely	agree entirely	agree	agree entirely	agree entirely	agree entirely	agree	agree	agree
792	bus_driver	49	male	han	high school or vocational school	married	current smoker		no	>56	15	agree	agree entirely	agree	disagree entirely	agree	agree	disagree entirely	disagree entirely	disagree	disagree	agree entirely	disagree	agree	agree	agree	disagree	agree	disagree	agree	agree	agree	disagree
793	firefighter	29	male	han	high school or vocational school	single	never or occasional smoker	never or occasional drinker	yes	>56	2	agree	agree	agree	agree	agree	agree	agree	agree	agree	agree	agree	agree	agree	disagree	agree	agree	agree	agree	agree	agree	agree	agree
794	VDT_operator	46	male	han	college or higher	married				49-56	25	agree	agree	agree	disagree	agree	agree	agree	disagree	agree	agree	agree	disagree	disagree	agree	disagree	disagree	agree	disagree	agree	agree	agree	agree
795	bus_driver	46	male	han	middle school or lower	married	current smoker		no	>56	9	agree	disagree	agree	agree	agree	disagree	disagree	disagree	agree	disagree	disagree	agree	agree	disagree	agree	agree	agree	agree	agree	agree	agree	agree
796	firefighter	29	male	han	middle school or lower	single	current smoker	current drinker	yes	40-48	20	agree entirely	agree entirely	agree entirely	agree entirely	agree entirely	agree entirely	agree entirely	agree entirely	agree entirely	agree entirely	agree entirely	agree entirely	agree entirely	agree entirely	agree entirely	agree entirely	agree entirely	agree entirely	agree	agree	agree	agree
797	firefighter	26	male	han	college or higher	single	never or occasional smoker	never or occasional drinker	yes	49-56	2	agree	agree	agree	disagree	agree	disagree	disagree	agree	agree	agree	agree	agree	agree	agree	agree	agree	agree	agree	agree	agree	agree	agree
798	firefighter	22	male	han	college or higher	single	never or occasional smoker	never or occasional drinker	yes	>56	4	agree entirely	agree entirely	agree entirely	agree entirely	agree entirely	agree entirely	agree entirely	agree entirely	agree entirely	agree entirely	agree entirely	disagree	agree	agree entirely	agree entirely	agree	agree	agree entirely	agree entirely	agree entirely	agree entirely	agree entirely
799	VDT_operator	31	male	han	college or higher	married				40-48	10	agree	agree	agree	agree	agree	disagree	disagree	agree	agree	agree	agree	disagree	disagree	agree	disagree	agree	disagree	disagree entirely	agree	agree	agree	agree
800	VDT_operator	47	male	han	high school or vocational school	married				<40	20	agree	agree	agree	agree	agree	agree	agree	agree	agree	agree	agree	agree	agree	agree	agree	agree	agree	agree	agree	agree	agree	agree
801	VDT_operator	53	male	han	high school or vocational school	married				40-48	33	agree	agree	agree	agree	agree entirely	disagree	agree	agree	agree	agree	agree	disagree	agree	disagree	agree	agree	agree	agree	agree	agree	agree	agree
802	firefighter	22	male	han	college or higher	single	never or occasional smoker	never or occasional drinker	yes	<40	1	agree	agree	agree	agree	agree	agree	disagree	agree	agree	agree	agree	agree	agree	agree	agree	agree	agree	agree	agree	agree	agree	agree
803	firefighter	29	male	han	college or higher	single	current smoker	never or occasional drinker	no	49-56	3	agree	disagree	agree	agree	agree	disagree	agree	agree	agree	agree	agree	disagree	agree	agree	agree	agree	agree	agree	agree	agree	agree	agree
804	firefighter	30	female	han	college or higher	married	never or occasional smoker	never or occasional drinker	yes	>56	1	disagree	disagree	disagree	agree	agree	agree	agree	disagree	agree	agree entirely	agree entirely	agree	agree	disagree	agree	agree	agree	agree	agree	agree	agree	agree
805	bus_driver	44	male	han	middle school or lower	married	current smoker		yes	49-56	15	agree entirely	agree entirely	agree	agree	agree	agree	agree	disagree	agree	agree	agree	disagree	disagree	agree	agree	agree	agree entirely	agree entirely	agree entirely	agree entirely	agree entirely	agree entirely
806	port_worker	56	male	han	high school or vocational school	married	current smoker	current drinker	yes	40-48	10	agree	agree entirely	agree	agree	agree entirely	disagree	disagree	agree	agree	agree	agree	disagree	agree	agree	agree	agree	agree	agree	agree	agree entirely	agree entirely	agree entirely
807	port_worker	49	male	other	high school or vocational school	married	never or occasional smoker	never or occasional drinker	yes	>56	20	agree	disagree	agree	agree	agree	agree	agree	agree	agree	agree	agree	agree	agree	agree	disagree	disagree	disagree	agree	agree	agree	agree	agree
808	firefighter	20	male	other	high school or vocational school	single	never or occasional smoker	never or occasional drinker	yes	>56	2	agree	agree	disagree	disagree	disagree	agree	agree	disagree	disagree	disagree	disagree	disagree	agree	agree	agree	agree	agree	agree	disagree	disagree	agree	agree
809	firefighter	25	male	han	high school or vocational school	single	current smoker	former drinker	yes	>56	1	agree	agree	disagree	disagree	agree	agree	disagree	disagree	disagree	agree	agree	disagree entirely	disagree entirely	agree	disagree entirely	disagree entirely	agree	agree	disagree	disagree	agree	agree
810	bus_driver	43	male	han	high school or vocational school	married	former smoker		no	>56	8	agree	agree entirely	disagree	disagree	agree entirely	agree	disagree entirely	disagree entirely	disagree	disagree	agree	disagree	agree	disagree	agree	disagree	agree	disagree	disagree	agree	agree	agree
811	bus_driver	50	male	han	high school or vocational school	married	never or occasional smoker		no	49-56	12	agree	agree	disagree	disagree	disagree	agree	disagree	disagree entirely	disagree	agree	agree	disagree	agree	disagree	agree	agree	disagree	disagree	agree	agree	agree	agree
812	firefighter	23	female	han	college or higher	single	never or occasional smoker	never or occasional drinker	yes	<40	2	agree	agree	disagree	disagree	disagree	disagree	disagree entirely	disagree entirely	disagree entirely	agree	agree	disagree	agree	disagree	agree	agree	agree	agree	agree	agree	agree	agree
813	firefighter	23	male	han	high school or vocational school	single	never or occasional smoker	never or occasional drinker	yes	40-48	1	agree	disagree	agree	agree	agree	disagree entirely	disagree entirely	agree	agree	agree	agree	agree	agree	disagree	agree	agree	agree	agree	disagree	agree	agree	agree
814	firefighter	40	male	han	high school or vocational school	married	never or occasional smoker	never or occasional drinker	no	>56	7	agree	agree	agree	disagree	agree	agree	disagree	disagree	agree	disagree	agree	disagree	agree	agree	agree	disagree	agree	agree	agree	agree	agree	agree
815	firefighter	31	male	han	college or higher	married	never or occasional smoker	never or occasional drinker	yes	>56	11	agree	agree	agree	agree	agree	agree	agree	agree	agree	agree	agree	disagree	agree	agree	agree	agree	agree	agree	agree	agree	agree	agree
816	firefighter	32	female	han	college or higher	married	never or occasional smoker	never or occasional drinker	no	40-48	6	agree	agree	agree	agree	agree	agree	disagree	agree	agree	agree	agree	disagree entirely	disagree	agree	disagree entirely	disagree	disagree entirely	disagree	agree	agree	agree	agree
817	VDT_operator	41	female	han	high school or vocational school	married				<40	6	agree entirely	agree	agree	agree entirely	agree entirely	disagree	disagree entirely	disagree	agree entirely	agree entirely	agree entirely	agree	agree entirely	disagree	agree	disagree entirely	agree	agree	agree entirely	agree entirely	agree entirely	agree
818	firefighter	33	male	han	college or higher	single	never or occasional smoker	never or occasional drinker	yes	>56	5	agree	agree	agree	disagree entirely	agree	agree	disagree	disagree	agree	disagree	agree	disagree	agree	disagree	agree	agree	disagree	agree	disagree	agree	agree	agree
819	firefighter	26	male	han	high school or vocational school	single	current smoker	never or occasional drinker	no	40-48	3	agree	disagree	agree	disagree	agree	disagree	agree	disagree	agree	disagree	agree	disagree	disagree	agree	agree	agree	agree	agree	agree	agree	agree	agree
820	bus_driver	49	male	han	high school or vocational school	married	current smoker		yes	40-48	12	agree	agree	agree	disagree	agree	agree	disagree	disagree	disagree	disagree	agree	disagree	agree	disagree	agree	agree	agree	agree	agree	agree	agree	agree
821	VDT_operator	31	female	han	high school or vocational school	single				>56	10	agree	agree	agree	agree	agree	agree	agree	agree	agree	agree	agree	agree	agree	agree	agree	agree	agree	agree	agree	agree	agree	agree
822	firefighter	38	male	han	high school or vocational school	married	former smoker	never or occasional drinker	yes	>56	6	agree	agree entirely	disagree	disagree	disagree	disagree	disagree	disagree	agree	agree	agree	agree	agree	agree	agree	agree	agree	agree	disagree	agree	agree	agree
823	port_worker	48	male	han	high school or vocational school	married	never or occasional smoker	never or occasional drinker	yes	49-56	27	agree	disagree	disagree	disagree	agree	agree	agree	disagree	agree	agree	agree	agree	agree	agree	disagree	disagree	disagree	agree	disagree	agree	agree	agree
824	VDT_operator	36	female	han	college or higher	married				40-48	12	agree	agree	disagree	disagree	disagree	disagree	disagree	disagree	disagree	agree	agree	disagree	disagree	disagree	agree	agree	agree	agree	agree	agree	agree	agree
825	port_worker	45	male	han	middle school or lower	married	never or occasional smoker	never or occasional drinker	yes	49-56	7	agree	agree	agree	agree	agree	agree	agree	agree	agree	agree	agree	agree	agree	agree	agree	agree	agree	agree	agree	agree	agree	agree
826	firefighter	23	male	han	college or higher	single	never or occasional smoker	never or occasional drinker	yes	>56	1	agree	agree	agree	disagree	disagree	disagree	disagree	agree	agree	disagree	agree	disagree	agree	agree	agree	agree	agree	agree	agree	agree	agree	agree
827	port_worker	45	male	han	high school or vocational school	married	former smoker	never or occasional drinker	yes	49-56	15	agree entirely	agree entirely	disagree entirely	disagree entirely	agree	agree entirely	disagree entirely	agree	disagree entirely	disagree entirely	agree	disagree entirely	agree entirely	disagree	agree	agree entirely	agree entirely	agree entirely	agree entirely	agree entirely	agree entirely	agree entirely
828	bus_driver	46	male	han	high school or vocational school	married	never or occasional smoker		no	>56	8	agree entirely	agree	agree	disagree entirely	agree	agree	disagree	disagree	agree	disagree	agree	disagree	agree	disagree	agree	agree	agree	agree	disagree	agree entirely	agree entirely	agree entirely
829	port_worker	50	male	han	high school or vocational school	other	never or occasional smoker	never or occasional drinker	yes	40-48	25	agree	agree	agree	disagree	agree	agree	disagree	agree	agree	agree	agree	agree	agree	agree	agree	agree	agree	agree	agree	agree	agree	agree
830	bus_driver	49	male	han	high school or vocational school	married	never or occasional smoker		no	>56	25	agree	agree	disagree	disagree	agree	agree	disagree	disagree	disagree	disagree	agree	agree	agree	disagree	agree	agree	agree	agree	agree	agree	agree	agree
831	VDT_operator	45	female	han	middle school or lower	married				40-48	24	disagree	agree	agree	agree	agree	disagree	agree	agree	agree	agree	agree	disagree	agree	disagree	agree	agree	agree	agree	agree	agree	agree	agree
832	port_worker	50	male	han	high school or vocational school	married	current smoker	former drinker	yes	40-48	28	agree	agree	agree	agree	agree	disagree	agree	agree	agree	disagree	agree	agree	agree	agree	agree	agree	agree	agree	agree	agree	agree	agree
833	bus_driver	54	male	han	high school or vocational school	married	current smoker		no	49-56	15	agree	agree	disagree	disagree	agree	agree	disagree	disagree	disagree	disagree	agree	disagree	agree	agree	agree	disagree	agree	disagree	agree	agree	agree	agree
834	firefighter	30	male	han	high school or vocational school	married	never or occasional smoker	never or occasional drinker	yes	40-48	4	agree	disagree	disagree	agree	disagree	agree	disagree	disagree	disagree	disagree	agree	disagree	agree	agree	agree	agree	agree	agree	disagree	agree	agree	agree
835	firefighter	22	male	han	high school or vocational school	single	former smoker	never or occasional drinker	yes	>56	1	agree	agree	agree	agree	agree	disagree	disagree	disagree	agree	agree	agree entirely	agree	agree	agree	disagree entirely	disagree	disagree	disagree	agree	agree	agree	agree
836	port_worker	40	male	han	college or higher	married	never or occasional smoker	never or occasional drinker	yes	>56	9	agree	agree	agree	agree	agree	disagree	disagree	agree	agree	agree	agree	disagree	agree	agree	disagree	agree	agree	agree	agree	agree	agree	agree
837	firefighter	23	male	han	high school or vocational school	single	never or occasional smoker	never or occasional drinker	yes	>56	1	agree	agree entirely	disagree entirely	disagree entirely	disagree	agree entirely	disagree entirely	disagree	disagree	agree	agree	disagree	disagree	agree	disagree	disagree	agree	agree	agree	agree	agree	agree
838	firefighter	40	female	han	high school or vocational school	married	never or occasional smoker	never or occasional drinker	no	40-48	1	agree	agree	disagree	disagree	agree	disagree	disagree	disagree	disagree	agree	agree	disagree	agree	disagree	agree	agree	agree	agree	agree entirely	agree entirely	agree entirely	agree entirely
839	firefighter	32	male	han	high school or vocational school	single	never or occasional smoker	never or occasional drinker	yes	>56	2	agree	agree	disagree	disagree	agree	agree	disagree	disagree	agree	agree	agree	disagree	agree	disagree	agree	disagree	agree	agree	agree	agree	agree	agree
840	port_worker	53	male	han	high school or vocational school	married	never or occasional smoker	never or occasional drinker	no	>56	30	agree	disagree	agree	disagree	agree	disagree	disagree	disagree	agree	disagree	agree	disagree entirely	disagree entirely	agree	disagree entirely	agree	agree	disagree	agree	agree	agree	agree
841	firefighter	23	male	han	college or higher	single	current smoker	never or occasional drinker	yes	>56	1	agree	agree	agree	disagree	agree	agree	agree	disagree	disagree	agree	agree	disagree	agree	agree	agree	disagree	agree	agree	agree	agree	agree	agree
842	firefighter	31	male	han	college or higher	married	never or occasional smoker	never or occasional drinker	yes	<40	12	agree	agree	agree	disagree	agree	agree	agree	agree	agree	agree	agree	disagree entirely	agree	agree	agree entirely	disagree entirely	agree	disagree entirely	agree	agree	disagree	disagree
843	firefighter	27	male	han	middle school or lower	married	never or occasional smoker	never or occasional drinker	no	>56	7	disagree entirely	disagree entirely	disagree	disagree entirely	agree	agree	disagree entirely	agree	agree	agree	agree	agree	agree	disagree	agree	agree	agree	agree	agree	agree	agree	agree
844	firefighter	26	male	han	college or higher	single	current smoker	never or occasional drinker	yes	>56	18	agree	agree	agree	agree	agree	agree	agree	agree	agree	agree	agree	agree	agree	agree	agree	agree	agree	agree	agree	agree	agree	agree
845	firefighter	27	male	han	college or higher	married	former smoker	former drinker	yes	49-56	10	agree	agree	disagree	disagree	disagree	agree	disagree	agree	disagree	agree	agree	disagree	disagree	disagree	agree	agree	agree entirely	agree	agree	agree	agree	agree
846	firefighter	31	male	han	college or higher	married	current smoker	never or occasional drinker	yes	>56	11	agree	agree	disagree	disagree	disagree	agree	agree	agree	agree	agree	agree	disagree	agree	disagree	agree	agree	agree	agree	agree	agree	agree	agree
847	port_worker	45	male	han	high school or vocational school	married	never or occasional smoker	former drinker	no	>56	14	disagree	agree	disagree	disagree	agree	agree	disagree	disagree	agree	agree	agree	disagree	agree	agree	disagree	disagree	agree	agree	agree	agree	agree	agree
848	firefighter	24	male	han	high school or vocational school	single	never or occasional smoker	never or occasional drinker	yes	49-56	1	agree	agree	disagree	disagree	disagree	disagree	disagree	disagree	agree	agree	agree	disagree	disagree	disagree	disagree	agree	agree	agree	agree	agree	agree	agree
849	bus_driver	44	male	han	high school or vocational school	married	former smoker		yes	>56	22	agree	agree	agree entirely	agree	agree	agree entirely	agree	agree	agree entirely	agree	agree entirely	agree	agree entirely	disagree	agree entirely	agree	agree entirely	agree entirely	agree	agree	agree	agree entirely
850	bus_driver	46	male	han	high school or vocational school	married	never or occasional smoker		no	40-48	24	agree	agree	agree	disagree	agree	agree	disagree	agree	disagree	disagree	agree	agree	agree	disagree	agree	agree	agree	agree	agree	agree	agree	agree
851	bus_driver	41	male	han	college or higher	married	never or occasional smoker		no	49-56	4	agree entirely	agree entirely	agree	disagree	agree	agree	disagree entirely	disagree	disagree	disagree	disagree	agree	agree entirely	disagree	agree	agree	agree	agree	disagree	agree	agree	agree entirely
852	firefighter	36	male	han	high school or vocational school	married	never or occasional smoker	never or occasional drinker	yes	>56	1	disagree	agree	disagree	disagree	agree	agree	disagree	disagree	agree	disagree	agree	disagree	agree	disagree	disagree	disagree	agree entirely	agree	agree	agree entirely	agree entirely	agree entirely
853	port_worker	52	male	han	high school or vocational school	married	never or occasional smoker	never or occasional drinker	yes	40-48	25	agree	agree	agree	agree	agree	agree	disagree	agree	agree	disagree	agree	agree	agree	disagree	agree	agree	agree	agree	agree	agree	agree	agree
854	firefighter	25	female	han	college or higher	married	never or occasional smoker	never or occasional drinker	no	49-56	3	agree	agree	agree	disagree	disagree	agree	disagree	disagree	disagree	agree	agree	disagree	agree	disagree	agree entirely	agree	agree entirely	agree	agree	agree	agree entirely	agree entirely
855	firefighter	28	male	han	college or higher	single	never or occasional smoker	never or occasional drinker	yes	40-48	5	agree entirely	agree	agree entirely	agree	agree	disagree entirely	agree	agree	agree entirely	disagree	agree	agree	agree	agree	agree entirely	agree	agree	agree	agree	agree entirely	agree entirely	agree entirely
856	port_worker	47	male	han	high school or vocational school	married	never or occasional smoker	never or occasional drinker	no	<40	21	agree	agree	agree	agree	agree	agree	agree	agree	agree	agree	agree	agree	agree	disagree	agree	agree	agree	agree	agree	agree	agree	agree
857	firefighter	54	male	han	middle school or lower	married	current smoker	never or occasional drinker	yes	49-56	7	agree	agree	agree	agree	agree	agree	agree	agree	agree	agree	agree	agree	agree	agree	agree	agree	agree	agree	agree	agree	agree	agree
858	bus_driver	46	male	han	high school or vocational school	married	never or occasional smoker		yes	49-56	12	agree entirely	agree	agree	agree	agree entirely	agree	disagree	disagree	disagree	disagree	agree	disagree	agree	agree	disagree	disagree	agree	agree	agree	agree	agree	agree
859	bus_driver	46	male	han	high school or vocational school	married	current smoker		no	49-56	21	agree	agree entirely	disagree	disagree entirely	disagree	agree entirely	disagree entirely	disagree	disagree entirely	disagree entirely	agree	agree	agree	agree entirely	agree	agree	agree	agree	agree	agree	agree	agree
860	firefighter	23	male	han	high school or vocational school	single	current smoker	never or occasional drinker	yes	49-56	1	agree entirely	agree	agree	disagree	agree	disagree	agree	agree	agree	disagree	agree	agree	agree	agree	agree entirely	agree	agree entirely	agree entirely	disagree	agree	agree	agree
861	firefighter	28	male	han	high school or vocational school	married	never or occasional smoker	never or occasional drinker	yes	>56	5	agree	disagree entirely	disagree	agree	agree	disagree entirely	disagree	disagree	agree	agree	agree	agree	agree	agree	agree	agree	agree	agree	agree	agree	agree	agree
862	firefighter	25	male	han	college or higher	single	never or occasional smoker	never or occasional drinker	yes	>56	5	agree	agree	agree	disagree	agree	agree entirely	disagree	agree	agree	agree	agree	disagree	agree	agree	agree	agree	agree	agree	agree	agree	agree	agree
863	port_worker	24	female	han	college or higher	single	never or occasional smoker	never or occasional drinker	no	49-56	2.5	agree	agree entirely	disagree entirely	disagree entirely	disagree entirely	disagree	disagree entirely	disagree entirely	disagree entirely	disagree	disagree entirely	disagree	agree entirely	disagree entirely	agree	agree	agree	agree	agree	agree	agree	agree
864	firefighter	25	male	han	high school or vocational school	single	current smoker	former drinker	yes	>56	1	agree	agree	agree	disagree	agree	disagree	disagree	disagree	agree entirely	agree	agree	agree	agree	disagree	agree	agree	agree	agree	agree	agree	agree	agree
865	firefighter	42	male	han	college or higher	married	current smoker	former drinker	no	40-48	3	agree	agree	agree	disagree	agree	agree	agree	agree	agree	agree	agree	disagree	agree	agree	agree	agree	agree	agree	agree	agree	agree	agree
866	VDT_operator	34	male	han	college or higher	married				49-56	11	agree	agree	agree	agree	agree entirely	disagree	agree	agree	agree	agree	agree	disagree	disagree	agree	agree entirely	agree	agree	agree	agree	agree	agree	agree
867	firefighter	23	male	han	high school or vocational school	single	current smoker	never or occasional drinker	yes	>56	4	agree	agree	agree	agree	agree	agree	disagree	disagree	agree	disagree	agree	agree	agree	agree	agree	agree	agree	agree	agree	agree	agree	agree
868	firefighter	31	male	han	college or higher	married	never or occasional smoker	never or occasional drinker	yes	49-56	9	agree	agree	agree	disagree	agree	disagree	disagree	disagree	agree	agree	disagree	disagree	agree	agree	agree	agree	agree	agree	agree	agree	agree	agree
869	firefighter	42	female	han	college or higher	single	never or occasional smoker	never or occasional drinker	no	49-56	19	agree	agree	disagree	disagree	disagree	disagree	disagree	agree	agree	agree	agree	disagree	disagree	agree	disagree	disagree	agree	disagree	disagree	agree	agree	agree
870	VDT_operator	43	female	han	college or higher	single				40-48	20	agree entirely	agree	agree entirely	agree	agree entirely	disagree	agree	agree	agree entirely	agree	agree	disagree	disagree	agree	disagree entirely	agree	disagree	disagree	agree	agree	agree	agree
871	firefighter	26	male	han	college or higher	married	current smoker	never or occasional drinker	no	49-56	3	agree	agree	agree	agree	agree	disagree	agree	disagree	agree	agree	agree	disagree	disagree	disagree	agree	agree	agree	agree	disagree	disagree	agree	agree
872	firefighter	31	female	han	college or higher	married	never or occasional smoker	never or occasional drinker	no	40-48	1	agree	agree	agree	disagree	agree	disagree	disagree	disagree	disagree	agree	agree	agree	agree	disagree	agree	disagree	agree	agree	agree	agree	agree	agree
873	firefighter	36	male	han	high school or vocational school	single	current smoker	never or occasional drinker	yes	40-48	1	agree	agree	agree	disagree	agree	agree	agree entirely	disagree	agree	disagree	agree	agree	agree	disagree	agree	agree	agree	agree	agree	agree	agree	agree
874	port_worker	45	female	han	high school or vocational school	married	never or occasional smoker	never or occasional drinker	no	40-48	23	agree	agree	agree	disagree	agree	agree	disagree	agree	agree	disagree	agree	disagree	agree	agree	agree	agree	agree	agree	agree	agree	agree	agree
875	port_worker	34	male	han	high school or vocational school	single	never or occasional smoker	never or occasional drinker	yes	>56	8	agree	agree	disagree	agree	agree	agree	agree	agree	agree	agree	agree	disagree	agree	disagree	agree	agree	agree	agree	agree	agree	agree	agree
876	bus_driver	46	male	han	high school or vocational school	married	current smoker		no	49-56	2	agree	agree	agree	disagree	agree	disagree	disagree entirely	disagree	agree	disagree	agree	agree	agree	disagree	agree	agree	agree	agree	agree	agree	agree	agree
877	firefighter	45	male	han	college or higher	married	current smoker	never or occasional drinker	yes	49-56	9	agree	agree entirely	agree	disagree entirely	agree	agree	agree	agree	agree	agree	agree	disagree	agree	agree	agree	agree	agree	agree	agree	agree	agree	agree
878	bus_driver	54	male	han	middle school or lower	married	current smoker		no	>56	18	agree	agree	agree	agree	disagree	disagree	disagree	agree	agree	agree	agree	disagree	agree	disagree	agree	agree	agree	agree	agree	agree	agree	agree
879	firefighter	35	male	han	college or higher	married	never or occasional smoker	never or occasional drinker	yes	>56	11	agree	agree	agree	agree	agree	disagree	disagree	agree	agree	agree	agree	disagree	disagree	agree	agree	agree	agree	agree	agree	agree	agree	agree
880	port_worker	51	male	han	high school or vocational school	married	former smoker	former drinker	yes	>56	7	agree	agree	agree	agree	agree	disagree entirely	disagree	agree	agree	agree	agree	agree	agree	agree	agree	agree	agree	agree	agree	agree	agree	agree
881	firefighter	33	male	han	college or higher	married	current smoker	never or occasional drinker	yes	>56	13	agree	agree	agree	agree	agree	agree	agree entirely	disagree	agree	agree	agree	disagree entirely	agree	agree	disagree entirely	disagree entirely	disagree entirely	disagree entirely	agree	agree	agree	agree
882	bus_driver	42	female	han	high school or vocational school	married	never or occasional smoker		no	49-56	23	agree entirely	agree entirely	agree entirely	agree entirely	agree entirely	agree entirely	disagree entirely	agree entirely	agree entirely	agree	agree entirely	agree	agree	agree	agree	agree	agree	agree	agree	agree	agree	agree
883	bus_driver	44	male	han	high school or vocational school	married	current smoker		yes	40-48	13	agree	agree	agree	agree	agree	disagree	disagree	agree	disagree	disagree	agree	disagree	agree	disagree	agree	agree	agree	agree	agree	agree	agree	agree
884	port_worker	28	male	han	college or higher	single	never or occasional smoker	never or occasional drinker	no	49-56	5	agree	agree	disagree	disagree	agree	agree	disagree	disagree	agree	agree	agree	disagree	agree	disagree	agree	disagree	agree	agree	agree	agree	agree	agree
885	VDT_operator	35	male	han	college or higher	single				<40	5	disagree	agree	disagree	disagree	disagree	agree	disagree	disagree	disagree	agree	agree	disagree	disagree	agree	disagree	disagree	disagree	disagree	disagree	disagree	disagree	disagree
886	firefighter	35	male	han	college or higher	married	current smoker	never or occasional drinker	yes	>56	9	disagree	agree	disagree	disagree	agree	disagree	disagree	disagree	disagree	disagree	agree	disagree	agree	agree	disagree	agree	agree	agree	agree	agree	agree	agree
887	VDT_operator	41	female	other	college or higher	married				>56	17	agree entirely	disagree entirely	agree entirely	agree	agree	disagree	agree	agree	agree	agree entirely	agree entirely	disagree	disagree	agree	agree entirely	agree	agree entirely	agree	agree	agree	agree	agree
888	firefighter	31	male	han	college or higher	single	current smoker	never or occasional drinker	yes	49-56	1	agree entirely	agree	agree	agree	agree	agree	agree	agree	agree	agree	agree	agree	agree	agree	agree	agree	agree	agree	agree	agree	agree	agree
889	firefighter	42	male	han	high school or vocational school	married	former smoker	never or occasional drinker	yes	>56	1	agree	agree	agree	agree	agree	agree	agree	agree	agree	agree	agree	agree	agree	agree	agree	agree	agree	agree	agree	agree	agree	agree
890	port_worker	48	female	han	high school or vocational school	other	never or occasional smoker	never or occasional drinker	no	49-56	24	agree	agree	agree	agree	disagree	agree	agree	agree	agree	agree	agree	disagree	agree	agree	agree	disagree	agree	agree	agree	agree	agree	agree
891	bus_driver	37	male	han	high school or vocational school	married	current smoker		no	>56	2	agree	agree	disagree	agree	agree	agree	disagree entirely	agree	disagree	disagree	agree	disagree	disagree	agree	agree	agree	agree	agree	agree	agree	agree	agree
892	bus_driver	45	male	han	middle school or lower	married	former smoker		yes	<40	6	agree entirely	agree	agree	agree	agree	agree	agree	agree	agree	agree	agree	agree	agree	agree	agree	agree	agree	agree	disagree	agree	agree	agree
893	firefighter	30	male	han	high school or vocational school	married	current smoker	former drinker	yes	>56	3	agree	agree	agree	agree	agree entirely	agree	agree	agree	agree	agree	agree	agree	agree	agree	agree entirely	agree	agree entirely	agree	agree	agree	agree	agree
894	port_worker	38	male	han	high school or vocational school	married	current smoker	never or occasional drinker	no	49-56	12	agree	agree entirely	disagree	agree	agree	agree	disagree	disagree	disagree	disagree	agree	disagree	agree	disagree	agree	agree	agree	agree	agree	agree	agree	agree
895	port_worker	53	male	han	college or higher	married	current smoker	never or occasional drinker	no	40-48	32	agree	agree	agree	disagree	agree	agree	disagree	disagree	disagree	disagree	agree	disagree	disagree	agree	disagree	disagree	disagree	disagree	agree	agree	agree	agree
896	bus_driver	46	male	han	middle school or lower	married	current smoker		no	>56	9	agree	agree	agree	disagree	agree	disagree	disagree	agree	agree	disagree	agree	agree	agree	disagree	agree	agree	agree	agree	disagree	agree	agree	agree
897	bus_driver	40	male	han	middle school or lower	married	current smoker		no	>56	1	agree entirely	agree entirely	agree	agree	agree entirely	agree	disagree entirely	agree	agree entirely	disagree	agree entirely	disagree	agree	disagree	agree	agree	agree	agree entirely	agree entirely	agree	agree entirely	agree entirely
898	bus_driver	47	male	han	high school or vocational school	married	never or occasional smoker		no	>56	6	agree	agree	agree	disagree	agree	disagree	disagree	disagree	disagree	disagree	agree	disagree	disagree	agree	disagree	disagree	agree	agree	agree	disagree	agree	agree
899	firefighter	31	male	han	high school or vocational school	married	never or occasional smoker	never or occasional drinker	yes	>56	4	agree	agree	agree	agree	agree	agree	agree	agree	agree entirely	agree entirely	agree entirely	agree	agree entirely	agree	agree	agree	agree	agree entirely	agree entirely	agree entirely	agree entirely	agree entirely
900	bus_driver	55	male	han	high school or vocational school	married	current smoker		no	40-48	19	agree	agree	disagree	disagree	agree	agree	disagree	disagree	disagree	disagree	agree	agree	disagree	disagree	disagree	disagree	disagree	disagree	agree	disagree	agree	disagree
901	port_worker	55	male	han	high school or vocational school	married	never or occasional smoker	never or occasional drinker	yes	40-48	31	agree	agree	disagree	agree	agree	disagree	agree	agree entirely	agree	agree	agree	agree	agree	disagree	agree entirely	agree	agree	agree	agree entirely	agree	agree	disagree
902	port_worker	40	male	han	middle school or lower	married	never or occasional smoker	never or occasional drinker	yes	>56	10	disagree	agree	disagree	agree	agree	agree	disagree	disagree	agree	agree entirely	agree	disagree	agree	disagree	agree	agree	agree	agree	agree entirely	agree	agree	agree
903	firefighter	27	male	han	high school or vocational school	single	current smoker	never or occasional drinker	yes	>56	18	agree	agree	disagree	disagree	agree	agree	disagree	disagree	agree	agree	agree	disagree	disagree	agree	agree	agree	agree	agree	agree	agree	agree	agree
904	firefighter	33	male	han	high school or vocational school	married	never or occasional smoker	never or occasional drinker	yes	>56	3	agree	agree	agree	agree	agree	disagree	disagree	agree	agree	agree	agree	disagree entirely	disagree	agree	disagree entirely	disagree entirely	disagree entirely	disagree entirely	agree entirely	agree	agree	agree
905	port_worker	47	male	han	high school or vocational school	other	current smoker	never or occasional drinker	no	>56	8	agree	disagree	disagree	disagree	agree	agree	disagree	disagree	disagree	disagree	agree	disagree	disagree	disagree	disagree	disagree	disagree	disagree	agree	agree	agree	agree
906	firefighter	30	male	han	high school or vocational school	married	never or occasional smoker	never or occasional drinker	yes	40-48	4	agree	agree	agree	agree	agree	disagree	disagree	disagree	agree	disagree	agree	agree	agree	disagree	agree	agree	agree	agree	agree	agree	agree	agree
907	firefighter	42	male	han	high school or vocational school	married	never or occasional smoker	former drinker	yes	>56	1	agree	agree	agree	disagree	agree	agree	disagree	disagree	agree	agree	agree	agree	agree	disagree	agree	agree	agree	agree	agree	agree	agree	agree
908	port_worker	51	male	han	high school or vocational school	married	never or occasional smoker	never or occasional drinker	yes	40-48	30	agree	agree	agree	agree	agree	disagree	disagree entirely	disagree	agree	agree	agree	disagree	agree	disagree	agree	agree	agree	agree	agree	agree	agree	agree
909	bus_driver	42	male	han	high school or vocational school	married	former smoker		no	>56	12	agree	agree entirely	disagree	disagree entirely	agree entirely	agree entirely	disagree entirely	disagree	disagree	disagree	agree entirely	disagree	disagree	disagree	agree	agree	agree	agree	agree	agree	agree	agree
910	firefighter	20	male	han	high school or vocational school	single	former smoker	never or occasional drinker	yes	>56	1	agree	agree	agree	agree	agree	agree	agree	agree	agree	agree	agree	agree	agree	agree	agree	agree	agree	agree	agree	agree	agree	agree
911	port_worker	26	male	han	high school or vocational school	single	current smoker	never or occasional drinker	yes	>56	1	agree	disagree	agree	disagree	disagree	disagree	disagree	disagree	agree	disagree	agree	disagree	agree	disagree	agree entirely	agree	agree	agree entirely	agree	agree	agree	agree
912	firefighter	41	male	han	high school or vocational school	married	never or occasional smoker	never or occasional drinker	yes	>56	2	agree	agree	agree	disagree	disagree	agree	disagree	disagree	disagree	agree	agree	disagree entirely	disagree	agree	disagree entirely	disagree	disagree	disagree	disagree	disagree	agree	agree
913	firefighter	27	male	han	college or higher	married	never or occasional smoker	never or occasional drinker	yes	>56	16	disagree entirely	disagree entirely	disagree entirely	disagree entirely	disagree entirely	disagree entirely	disagree entirely	disagree entirely	disagree entirely	disagree entirely	disagree entirely	disagree entirely	disagree entirely	disagree entirely	disagree entirely	disagree entirely	disagree entirely	disagree entirely	disagree entirely	disagree entirely	disagree entirely	disagree entirely
914	port_worker	44	male	han	middle school or lower	married	current smoker	never or occasional drinker	no	49-56	3	agree entirely	agree entirely	agree	disagree entirely	disagree entirely	agree	agree entirely	agree entirely	disagree	disagree	agree	agree	agree	disagree	agree	agree	agree	agree	agree	agree	agree	agree
915	firefighter	27	male	han	college or higher	single	never or occasional smoker	former drinker	yes	>56	1	agree	agree	agree	disagree entirely	agree	agree	disagree	disagree	disagree	agree	agree	disagree entirely	disagree	agree	agree	agree	agree	disagree	agree	agree	agree	agree
916	port_worker	24	male	han	high school or vocational school	single	current smoker	current drinker	no	>56	2	agree entirely	agree entirely	agree entirely	disagree	agree entirely	disagree	disagree	agree	agree entirely	disagree	agree	agree	agree	agree	agree	agree	agree	agree	agree	agree	agree	agree
917	firefighter	24	male	han	high school or vocational school	single	never or occasional smoker	never or occasional drinker	yes	40-48	2	agree	agree	agree	disagree	agree	agree	disagree entirely	disagree entirely	disagree entirely	disagree entirely	disagree entirely	disagree entirely	disagree entirely	disagree entirely	agree	agree	agree	agree	agree	agree entirely	agree entirely	agree entirely
918	firefighter	29	male	han	college or higher	single	never or occasional smoker	never or occasional drinker	yes	>56	1	agree entirely	agree entirely	agree	disagree	agree entirely	agree	disagree entirely	disagree	disagree	agree	agree entirely	disagree entirely	disagree	disagree	agree	agree	agree	agree	agree	agree	agree	agree
919	firefighter	30	male	han	high school or vocational school	single	current smoker	never or occasional drinker	yes	>56	6	agree	agree	agree	disagree	agree	agree	disagree	disagree	agree	agree	agree	agree	disagree	disagree	disagree	disagree	agree	agree	agree	agree	agree	agree
920	bus_driver	39	male	other	high school or vocational school	married	current smoker		no	40-48	9	agree entirely	agree entirely	agree entirely	agree	agree	disagree	disagree entirely	disagree	agree	agree	agree entirely	disagree	agree	disagree entirely	agree entirely	agree	agree entirely	agree entirely	disagree	agree entirely	agree entirely	agree entirely
921	port_worker	26	male	han	high school or vocational school	married	never or occasional smoker	never or occasional drinker	yes	>56	4	agree	agree	disagree	disagree entirely	agree entirely	agree	disagree entirely	disagree	disagree	disagree entirely	agree	disagree entirely	agree	disagree	agree	agree	agree	agree entirely	agree entirely	agree	agree	agree
922	bus_driver	37	male	han	high school or vocational school	married	current smoker		no	>56	9	agree	agree	agree	disagree	agree	agree	disagree	disagree	disagree	disagree	agree	disagree	agree	agree	agree	agree	agree	agree	agree	agree	agree	agree
923	bus_driver	47	male	han	high school or vocational school	other	current smoker		no	40-48	25	agree	agree	agree	agree	agree	disagree	disagree	agree	agree	agree	agree	agree	agree	agree	agree	agree	agree	agree	disagree	agree	agree	agree
924	firefighter	38	male	han	high school or vocational school	other	current smoker	never or occasional drinker	yes	>56	1	agree entirely	agree entirely	agree entirely	disagree entirely	agree entirely	agree entirely	agree entirely	disagree entirely	disagree entirely	agree entirely	agree entirely	disagree entirely	disagree	agree entirely	disagree entirely	disagree entirely	disagree entirely	disagree	agree	disagree	agree	agree
925	port_worker	38	male	han	high school or vocational school	other	never or occasional smoker	never or occasional drinker	no	>56	2	agree	agree	disagree	disagree	agree	agree	disagree	disagree entirely	disagree entirely	agree	agree	disagree entirely	disagree	agree	disagree	disagree	agree	agree	agree	disagree	disagree	disagree
926	firefighter	42	male	han	high school or vocational school	married	never or occasional smoker	never or occasional drinker	yes	40-48	4	agree	agree	agree	agree	agree	agree	agree	agree	agree	agree	agree	agree	agree	agree	agree	agree	agree	agree	agree	agree	agree	agree
927	port_worker	37	male	han	high school or vocational school	married	former smoker	never or occasional drinker	yes	40-48	11	agree	agree	agree	disagree entirely	agree	agree entirely	agree	disagree entirely	agree	disagree	agree	agree	agree	agree	agree	agree	agree	agree	agree	disagree entirely	agree	agree
928	firefighter	19	male	han	high school or vocational school	single	never or occasional smoker	never or occasional drinker	yes	40-48	1	agree entirely	agree	agree entirely	agree	agree	agree	disagree	agree	agree	agree	agree	agree	agree	agree	agree	agree entirely	agree entirely	agree entirely	agree	agree	agree	agree
929	firefighter	26	male	han	college or higher	single	never or occasional smoker	never or occasional drinker	yes	>56	4	agree	agree	agree	agree	agree	agree	agree	agree	agree	agree	agree	disagree	agree	agree	agree	agree	agree	agree	agree	agree	agree	agree
930	VDT_operator	23	female	han	college or higher	single				40-48	1	agree	agree	disagree	disagree	disagree	agree	disagree	disagree	disagree	agree entirely	agree	disagree	agree	disagree	agree	agree	agree	agree	agree	agree	agree entirely	agree entirely
931	firefighter	25	male	han	college or higher	single	never or occasional smoker	never or occasional drinker	no	40-48	4	agree	agree	agree	agree	agree	agree	agree	agree	agree	agree	agree	agree	agree	agree	agree	agree	agree	agree	agree	agree	agree	agree
932	firefighter	23	male	han	high school or vocational school	single	never or occasional smoker	never or occasional drinker	yes	>56	3	agree	agree	agree	agree	agree	disagree	agree	agree	agree	agree	agree	agree	agree	disagree	agree	agree	agree	agree	disagree	agree	agree	agree
933	firefighter	27	male	han	high school or vocational school	single	never or occasional smoker	former drinker	yes	>56	1	agree	agree	agree	agree	agree	disagree entirely	disagree entirely	disagree	agree	disagree	agree	agree	agree	disagree entirely	agree entirely	agree entirely	agree entirely	agree entirely	agree entirely	agree entirely	agree entirely	agree entirely
934	port_worker	38	male	other	college or higher	married	current smoker	never or occasional drinker	yes	40-48	15	agree entirely	agree	agree	agree	agree	disagree	disagree	agree	agree	disagree	agree entirely	disagree	agree	disagree	agree	agree	agree	agree	agree	agree	agree	agree
935	bus_driver	52	male	han	high school or vocational school	married	never or occasional smoker		no	40-48	13	agree	agree	disagree	agree	agree	agree	disagree	disagree	disagree	disagree	agree	disagree	disagree	agree	disagree	agree	agree	agree	disagree	agree	agree	agree
936	firefighter	39	male	han	high school or vocational school	married	current smoker	never or occasional drinker	yes	>56	20	agree	agree	agree	agree	agree	disagree	agree	agree	agree	agree	agree	disagree	agree	agree	agree	agree	agree	agree	agree	agree	agree	agree
937	firefighter	23	male	han	high school or vocational school	single	current smoker	never or occasional drinker	no	>56	1	disagree entirely	disagree entirely	disagree entirely	disagree entirely	disagree entirely	disagree entirely	disagree entirely	disagree entirely	disagree	disagree	disagree	disagree	disagree	disagree entirely	disagree entirely	disagree	disagree entirely	disagree	disagree entirely	disagree entirely	disagree entirely	disagree entirely
938	firefighter	30	male	han	college or higher	married	former smoker	never or occasional drinker	yes	>56	11	agree	agree	agree	agree	agree	disagree	disagree	agree	agree	agree	agree	agree	agree	agree	agree	agree	agree	agree	agree	agree	agree	agree
939	firefighter	28	male	han	high school or vocational school	married	never or occasional smoker	never or occasional drinker	yes	>56	4	agree	agree	agree	agree	agree	agree	agree	agree	agree	agree	agree	agree	disagree entirely	disagree	disagree entirely	disagree entirely	disagree entirely	disagree entirely	agree	agree	agree	agree
940	bus_driver	53	male	han	high school or vocational school	married	never or occasional smoker		no	>56	12	agree	agree	agree	disagree entirely	agree	agree	disagree entirely	disagree entirely	agree	agree	agree	disagree	agree	disagree entirely	agree	disagree entirely	disagree	agree	disagree	agree	agree	agree entirely
941	firefighter	25	male	han	college or higher	single	current smoker	never or occasional drinker	yes	>56	5	agree	agree	agree	disagree entirely	agree	agree	disagree entirely	disagree entirely	agree	agree	agree entirely	disagree entirely	disagree entirely	agree	agree	agree	agree entirely	agree	agree	agree	agree	agree
942	bus_driver	51	male	han	middle school or lower	married	current smoker		no	>56	28	disagree	agree	agree	disagree	agree	agree	agree	agree	agree	disagree	agree	agree	agree	agree	agree	agree	agree	agree	disagree	disagree	agree	agree
943	firefighter	33	male	han	high school or vocational school	single	current smoker	never or occasional drinker	yes	>56	3	agree	disagree entirely	agree	agree	agree	disagree entirely	agree	agree	agree	agree	agree	disagree entirely	agree	disagree entirely	agree	agree	agree	agree	agree	agree	agree	agree
944	firefighter	26	male	han	college or higher	single	never or occasional smoker	never or occasional drinker	yes	49-56	3	agree	agree	agree	disagree	agree	disagree	disagree	disagree	agree	agree	agree	disagree	agree	agree	disagree	disagree	disagree	disagree	agree	agree	agree	agree
945	port_worker	50	male	han	high school or vocational school	married	never or occasional smoker	never or occasional drinker	yes	>56	15	agree	disagree	agree	disagree	agree	disagree	disagree	agree	disagree	disagree	agree	agree	disagree	disagree	disagree	agree	agree	agree	agree	agree	agree	agree
946	port_worker	55	male	han	high school or vocational school	married	former smoker	never or occasional drinker	no	40-48	15	agree	agree	agree	agree	agree	agree	disagree	disagree	agree	disagree	agree	agree	agree	disagree	agree	agree	agree	agree	agree	agree	agree	agree
947	firefighter	32	female	han	college or higher	married	never or occasional smoker	never or occasional drinker	yes	<40	5	agree	agree	disagree	disagree	disagree	disagree	disagree	disagree	disagree	agree	disagree	disagree	agree	agree	agree	agree	agree	agree	agree	agree	agree	agree
948	firefighter	28	male	han	college or higher	married	current smoker	never or occasional drinker	yes	40-48	5	agree	agree	disagree	disagree	agree	agree	disagree	disagree	agree	agree	agree	disagree	agree	agree	agree entirely	agree	agree	agree	disagree	agree	agree	agree
949	VDT_operator	39	female	han	college or higher	married				>56	13	agree	disagree	agree	agree	agree	agree	disagree	agree	agree	agree	agree	agree entirely	agree	agree	agree	agree	agree	agree	agree	agree	agree	agree
950	firefighter	35	male	han	high school or vocational school	married	never or occasional smoker	never or occasional drinker	yes	>56	1	agree	agree	agree	agree	agree	agree	agree	agree	agree	agree	agree	agree	agree	agree	agree	agree	agree	agree	agree	agree	agree	agree
951	VDT_operator	45	female	han	college or higher	married				40-48	18	agree	disagree	agree	disagree	agree	disagree	disagree	disagree	agree	disagree	agree	disagree	agree	disagree	agree	agree	agree	agree	agree	agree	agree	agree
952	port_worker	52	male	han	high school or vocational school	married	never or occasional smoker	never or occasional drinker	yes	40-48	12	disagree	agree	agree	disagree	agree	disagree	disagree	disagree	agree	disagree	agree	disagree entirely	agree	agree	disagree	agree	agree	agree	agree	agree	agree	agree
953	firefighter	29	male	han	high school or vocational school	single	never or occasional smoker	never or occasional drinker	no	>56	2	agree	agree	agree	agree	disagree entirely	disagree entirely	disagree	disagree	agree	agree	disagree	disagree	disagree	disagree	agree	agree	agree	agree	disagree	disagree	disagree	disagree
954	bus_driver	46	male	han	high school or vocational school	married	current smoker		no	<40	12	agree	agree	agree	disagree	agree	agree	disagree	disagree	agree	agree	agree	agree	agree	disagree	agree	agree	agree	agree	agree	agree	agree	agree
955	bus_driver	40	male	han	high school or vocational school	married	current smoker		yes	>56	10	disagree	agree entirely	disagree	disagree	agree	disagree	disagree entirely	disagree entirely	disagree entirely	disagree	agree	agree entirely	disagree entirely	disagree	disagree entirely	disagree entirely	agree	disagree	agree	disagree entirely	disagree	agree
956	firefighter	34	male	han	college or higher	single	current smoker	never or occasional drinker	yes	>56	4	agree	agree	agree	disagree	disagree	disagree	disagree	agree	agree	agree	agree	disagree	disagree	agree	agree	agree	agree	agree	disagree	agree	agree	agree
957	bus_driver	49	male	han	middle school or lower	married	former smoker		no	>56	19	agree	agree	disagree	disagree	agree	disagree	disagree	agree	disagree	agree	agree	disagree	disagree	agree	agree	disagree	agree	disagree	agree	agree	agree	agree
958	bus_driver	47	male	han	high school or vocational school	married	never or occasional smoker		yes	>56	3	agree	agree entirely	agree	disagree	agree	agree	disagree	disagree	disagree	disagree	agree	agree	disagree	agree	disagree	disagree	agree	agree	agree	agree	agree	agree
959	bus_driver	53	male	han	high school or vocational school	married	never or occasional smoker		no	>56	14	agree	agree entirely	agree	disagree	agree	agree	disagree	disagree	disagree	disagree	agree	disagree	disagree	disagree	agree	agree	agree	agree	agree	agree	agree	agree
960	firefighter	36	male	han	high school or vocational school	married	current smoker	never or occasional drinker	yes	>56	18	agree	agree	agree	agree	agree	agree	disagree	agree	agree	agree	agree	agree	agree	agree	agree	agree	agree	agree	agree	agree	agree	agree
961	firefighter	33	male	han	college or higher	married	former smoker	never or occasional drinker	yes	>56	14	agree	agree	agree	disagree	agree	agree	disagree	agree	agree	agree	agree	disagree	disagree	agree	disagree	agree	agree	agree	agree	disagree	agree	agree
962	bus_driver	42	male	other	high school or vocational school	married	current smoker		no	49-56	9	agree	agree	agree	agree	agree entirely	agree	disagree	agree	agree	disagree	agree	disagree	agree	agree	agree	agree	agree	agree	agree	agree	agree	agree
963	firefighter	39	male	han	high school or vocational school	single	former smoker	never or occasional drinker	yes	>56	12	agree	agree	agree	agree	agree	agree	agree	agree	agree	agree	agree	agree	agree	disagree entirely	agree	agree	agree	agree	agree	agree	agree	agree
964	bus_driver	55	male	han	high school or vocational school	married	former smoker		no	<40	20	agree	agree	agree	agree	agree	agree	disagree	agree	agree	agree	agree	agree entirely	agree	disagree	agree	agree	agree	agree	agree	agree	agree	agree
965	bus_driver	49	male	han	high school or vocational school	married	never or occasional smoker		yes	>56	10	agree	agree	agree	disagree	agree	disagree	disagree	agree	agree	disagree	agree	disagree	disagree	disagree	agree	agree	agree	agree	disagree	agree	agree	agree
966	port_worker	51	male	han	high school or vocational school	married	never or occasional smoker	never or occasional drinker	yes	40-48	30	agree entirely	agree entirely	agree entirely	agree	agree entirely	agree	agree	disagree	disagree	agree	agree	disagree	agree	agree	agree	agree	agree	agree	agree	agree	agree	agree
967	port_worker	53	male	han	high school or vocational school	married	never or occasional smoker	never or occasional drinker	yes	40-48	25	agree entirely	agree entirely	agree	disagree	agree entirely	agree	disagree entirely	disagree	disagree	agree entirely	agree entirely	disagree entirely	disagree	agree	agree	agree	agree	agree	agree	agree	agree	agree
968	firefighter	25	female	han	college or higher	single	never or occasional smoker	never or occasional drinker	yes	40-48	1	agree	agree	agree	disagree	disagree	disagree	agree	agree	agree	agree	agree	disagree	agree	agree	agree	agree	agree	agree	agree	agree	agree entirely	agree
969	firefighter	41	male	han	high school or vocational school	married	current smoker	former drinker	yes	40-48	6	disagree entirely	agree	disagree	agree	disagree	disagree	agree	agree	agree	agree	agree	disagree	agree	agree	agree	agree	agree	agree	agree	agree	agree	agree
970	VDT_operator	27	female	han	college or higher	single				49-56	2.5	agree	agree	disagree	disagree	disagree	disagree	disagree	disagree	disagree	agree	agree	disagree	disagree	agree	agree	agree	agree	disagree	agree	agree	agree	agree
971	firefighter	24	male	han	middle school or lower	single	never or occasional smoker	never or occasional drinker	yes	>56	1	agree entirely	agree	agree	disagree	agree	agree	disagree	disagree	disagree	agree	agree	agree entirely	agree	agree	disagree	disagree	agree	agree	agree	agree	agree	agree
972	firefighter	32	male	han	college or higher	married	never or occasional smoker	never or occasional drinker	yes	>56	1	agree	agree	agree	agree	agree	agree	agree	agree	agree	agree	agree	agree	agree	agree	agree	agree	agree	agree	agree	agree	agree	agree
973	VDT_operator	41	male	han	college or higher	married				40-48	13	agree	disagree	disagree	disagree	disagree	disagree	disagree	disagree	agree	agree	agree	agree	disagree	disagree	agree	agree	agree	agree	agree	agree	agree	agree
974	firefighter	23	female	han	college or higher	single	never or occasional smoker	never or occasional drinker	no	40-48	1	agree	agree	agree	agree	agree	disagree	agree	agree	agree	agree entirely	agree	agree	agree entirely	disagree	agree	agree	agree	agree	agree	agree entirely	agree entirely	agree entirely
975	firefighter	24	male	han	college or higher	single	former smoker	never or occasional drinker	yes	49-56	22	disagree	disagree	agree	disagree	disagree	disagree entirely	disagree	disagree	agree	agree entirely	agree	disagree	agree	agree	agree	disagree	disagree	disagree entirely	disagree entirely	disagree	agree	agree
976	firefighter	24	male	han	college or higher	single	current smoker	never or occasional drinker	yes	>56	1	agree	agree	agree	disagree entirely	agree	agree	disagree entirely	disagree entirely	agree	agree	agree	disagree entirely	agree	agree	disagree entirely	agree	agree	agree	agree	agree	agree entirely	agree
977	firefighter	38	male	han	high school or vocational school	married	current smoker	never or occasional drinker	yes	>56	8	agree	agree	agree	disagree	agree	disagree	disagree	agree	agree	agree	agree	disagree	disagree	agree	agree	agree	agree	agree	agree	agree	agree	agree
978	firefighter	39	male	han	middle school or lower	married	never or occasional smoker	never or occasional drinker	no	40-48	8	agree	agree	agree	disagree	agree	agree	agree	agree	agree	agree	agree	disagree	disagree	disagree	agree	agree	agree	agree	agree	agree	agree	agree
979	firefighter	26	male	han	college or higher	single	never or occasional smoker	never or occasional drinker	yes	>56	2	agree	agree	agree	agree	agree	disagree	agree	agree	agree	agree	agree	disagree	disagree	agree	disagree	agree	agree	agree	agree	agree	disagree	disagree
980	firefighter	30	male	han	college or higher	married	current smoker	never or occasional drinker	yes	>56	12	agree	agree	agree	disagree	agree	agree	disagree entirely	disagree	disagree	agree	agree	disagree	agree	disagree	disagree entirely	disagree entirely	disagree entirely	disagree	agree	agree	agree	agree
981	firefighter	39	male	other	middle school or lower	married	never or occasional smoker	never or occasional drinker	yes	49-56	9	agree	agree	agree	agree	agree	disagree	agree	agree	agree	agree	agree	agree	agree	disagree	agree	agree	agree	agree	agree	agree	agree	agree
982	firefighter	25	male	han	middle school or lower	single	never or occasional smoker	never or occasional drinker	yes	>56	2	agree	agree	agree	agree	agree	agree	agree	agree	agree	agree	agree	agree	agree	agree	agree	agree	agree	agree	agree	agree	agree	agree
983	firefighter	25	male	han	college or higher	single	current smoker	never or occasional drinker	yes	>56	2	agree	agree	agree	disagree	agree entirely	agree	disagree	disagree	agree	agree	agree	disagree	disagree	agree	agree entirely	agree	agree	agree	agree	agree	agree	agree
984	firefighter	30	male	han	high school or vocational school	single	never or occasional smoker	never or occasional drinker	yes	<40	18	disagree entirely	disagree entirely	disagree entirely	disagree entirely	disagree entirely	disagree entirely	disagree entirely	disagree entirely	disagree entirely	disagree	disagree	disagree	disagree	disagree	disagree	disagree	disagree	disagree	disagree	disagree	disagree	disagree
985	firefighter	27	male	han	college or higher	single	never or occasional smoker	never or occasional drinker	yes	49-56	4	agree	agree	agree	agree	agree	disagree	agree	disagree	agree	disagree	agree	disagree	agree	disagree	agree	disagree	disagree	agree	agree	agree	agree	agree
986	firefighter	27	male	han	college or higher	single	current smoker	never or occasional drinker	yes	>56	5	agree	agree	agree	agree	disagree	disagree	disagree	agree	agree	agree	agree	disagree	agree	disagree	agree	agree	agree	agree	agree	agree	agree	agree
987	firefighter	23	male	han	high school or vocational school	single	current smoker	former drinker	yes	40-48	1	agree	agree	agree	disagree entirely	agree	disagree	disagree	agree	agree	agree	agree	agree	agree	agree	agree entirely	agree entirely	agree entirely	agree entirely	agree	agree entirely	agree entirely	agree entirely
988	firefighter	42	male	han	high school or vocational school	married	never or occasional smoker	never or occasional drinker	yes	>56	4	agree	agree	agree	disagree	disagree	agree	disagree	disagree	agree	disagree	agree	agree	agree	disagree	agree	agree	agree	agree	agree	agree	agree	agree
989	bus_driver	54	male	han	high school or vocational school	married	former smoker		no	49-56	18	agree	agree	disagree	disagree	agree	agree	disagree	agree	agree	agree	agree	agree	agree	disagree	agree	agree	agree	agree	agree	agree	agree	agree
990	firefighter	36	male	han	college or higher	married	never or occasional smoker	never or occasional drinker	yes	>56	7	agree	agree	agree	disagree	agree	disagree	agree	disagree	agree	agree	agree	disagree	agree	disagree	agree	disagree	agree	agree	agree	agree	agree	agree
991	firefighter	31	male	han	college or higher	married	never or occasional smoker	former drinker	yes	>56	6	agree	agree	agree	agree	agree	agree	agree	agree	agree	agree	agree	agree	agree	agree	agree	agree	agree	agree	agree	agree	agree	agree
992	port_worker	48	male	han	high school or vocational school	married	current smoker	never or occasional drinker	yes	49-56	28	agree	agree entirely	agree	disagree entirely	agree	agree	agree	disagree entirely	disagree	agree	agree	disagree entirely	disagree	agree	disagree entirely	disagree entirely	disagree entirely	disagree entirely	agree	agree	agree	agree
993	VDT_operator	39	female	han	college or higher	married				40-48	10	agree entirely	agree	agree	agree	agree	agree	agree	disagree	agree	agree	agree	agree	disagree	agree	agree	agree	agree	agree entirely	agree	agree	agree	agree
994	bus_driver	48	male	han	high school or vocational school	married	current smoker		no	49-56	20	agree	agree	agree	agree	agree	agree	agree	agree	agree	agree	agree	agree	agree	agree	agree	agree	agree	agree	agree	agree	agree	agree
995	port_worker	37	male	han	college or higher	married	current smoker	never or occasional drinker	no	40-48	16	agree entirely	agree	agree	disagree	disagree	agree	disagree	disagree	disagree	disagree	agree entirely	disagree	agree	agree	disagree	agree	agree	disagree	agree	agree	agree	agree
996	firefighter	27	male	han	high school or vocational school	married	current smoker	former drinker	yes	>56	6	agree	agree	agree	disagree	agree entirely	agree entirely	disagree entirely	disagree entirely	disagree entirely	agree	agree entirely	disagree	agree	agree	agree	disagree	agree	agree	agree	agree	agree	agree
997	firefighter	29	male	han	college or higher	married	never or occasional smoker	never or occasional drinker	yes	>56	2	agree	agree	disagree	disagree	disagree	disagree	agree	disagree	disagree	disagree	disagree	agree	agree	agree	agree	agree	agree	agree	agree	agree	agree	agree
998	VDT_operator	27	female	han	college or higher	single				49-56	5	agree	agree	agree	disagree	agree	agree	disagree	disagree	disagree	agree	agree	disagree entirely	disagree	disagree	agree	agree	agree	agree	agree	agree	agree	agree
999	port_worker	36	male	han	high school or vocational school	married	current smoker	current drinker	yes	40-48	15	agree	agree entirely	agree	agree	agree entirely	agree	disagree	disagree	disagree	agree	agree	disagree entirely	disagree entirely	agree	disagree entirely	disagree	disagree	agree	agree	disagree	disagree	disagree
1000	bus_driver	48	male	han	high school or vocational school	married	never or occasional smoker		no	49-56	5	agree	agree	agree	disagree	agree	disagree	disagree	disagree	disagree	agree	agree	disagree	agree	agree	agree entirely	agree entirely	agree	agree entirely	agree entirely	agree entirely	agree entirely	agree entirely
1001	port_worker	37	male	han	high school or vocational school	single	never or occasional smoker	former drinker	no	49-56	9	disagree	agree	disagree	disagree	disagree	agree	disagree	disagree	disagree	disagree	agree	disagree	agree	disagree	agree	disagree	disagree	agree	agree	agree	agree	agree
1002	port_worker	40	male	han	high school or vocational school	married	current smoker	current drinker	yes	49-56	11	agree	agree	agree	disagree	agree	agree	disagree	disagree	disagree	disagree	agree	disagree	agree	disagree	agree	disagree	agree	agree	disagree	agree	agree	agree
1003	firefighter	29	male	han	high school or vocational school	married	current smoker	never or occasional drinker	yes	49-56	6	agree	agree	agree	agree	agree	agree	agree	agree	agree	agree	agree	agree	agree	agree	agree	agree	agree	agree	agree	agree	agree	agree
1004	bus_driver	45	male	han	high school or vocational school	married	never or occasional smoker		no	>56	13	agree	agree	disagree	disagree	agree	agree	disagree	agree	disagree	disagree	agree	agree	agree	agree	agree	disagree	agree	agree	agree	disagree	agree	agree
1005	bus_driver	29	male	han	high school or vocational school	married	current smoker		no	40-48	5	agree	agree	disagree entirely	disagree entirely	agree	agree	disagree	disagree	disagree	disagree	agree	agree	agree	disagree	agree	agree	agree	agree	disagree	agree	agree	agree
1006	port_worker	34	male	han	college or higher	single	current smoker	never or occasional drinker	no	>56	3	agree	agree	disagree	agree	disagree	disagree	disagree	disagree	disagree	disagree	agree	disagree entirely	agree	disagree	disagree entirely	disagree	agree	disagree	agree	agree	agree	agree
1007	VDT_operator	52	male	han	college or higher	married				40-48	10	agree	disagree	disagree	agree	agree	disagree	disagree	disagree	agree	disagree	agree	disagree	disagree	disagree	disagree	disagree	disagree	disagree	agree	disagree	agree	disagree
1008	VDT_operator	42	male	han	middle school or lower	married				40-48	3	agree	disagree	agree	disagree	agree	disagree	disagree	disagree	agree	agree	agree	disagree	agree	disagree	agree	agree	agree entirely	agree entirely	agree	agree	agree	agree entirely
1009	firefighter	39	male	han	college or higher	married	former smoker	never or occasional drinker	yes	40-48	3	agree	agree	agree	disagree	agree	agree	agree	disagree	agree	agree	agree	disagree	agree	agree	agree	disagree	agree	agree	agree	agree	agree	agree
1010	firefighter	44	male	han	high school or vocational school	married	former smoker	never or occasional drinker	yes	40-48	3	agree	disagree	agree	disagree	agree	agree	disagree	disagree	agree	disagree	agree	agree	agree	disagree	agree	agree	agree	agree	agree	agree	agree	agree
1011	firefighter	35	male	han	middle school or lower	married	current smoker	never or occasional drinker	yes	40-48	14	agree	agree	agree	disagree	agree	disagree	disagree	disagree	disagree	agree	disagree	disagree	disagree	agree	disagree	disagree	disagree	disagree	agree	agree	agree	agree
1012	firefighter	18	male	han	high school or vocational school	single	current smoker	former drinker	yes	>56	1	agree	agree	agree	agree	agree	agree	agree	disagree	disagree	agree	agree	disagree	disagree	agree	disagree	agree	disagree	disagree	agree	agree	agree	agree
1013	bus_driver	46	male	han	middle school or lower	married	never or occasional smoker		yes	>56	20	agree	disagree	agree	agree	agree	disagree	disagree	disagree	agree	agree	agree	agree	agree	disagree	agree	disagree	agree	agree	agree	agree	agree	agree
1014	bus_driver	53	male	han	middle school or lower	married	current smoker		no	>56	11	agree	agree	disagree	disagree	agree	agree entirely	disagree entirely	disagree	disagree	disagree	agree	agree	disagree	disagree	agree	agree	agree	agree	agree	agree	agree	agree
1015	firefighter	40	male	han	high school or vocational school	married	never or occasional smoker	former drinker	yes	>56	7	agree	agree	agree	agree	agree	disagree	agree	agree	agree	agree	agree	agree	disagree	disagree	disagree	disagree	disagree	disagree	disagree	disagree	agree	agree
1016	port_worker	52	male	han	high school or vocational school	married	former smoker	never or occasional drinker	yes	40-48	14	agree	agree	agree	disagree entirely	agree	agree entirely	disagree	agree	agree	disagree	agree	disagree	disagree	agree	disagree entirely	disagree entirely	disagree	disagree entirely	agree	agree	agree	agree
1017	firefighter	34	male	han	college or higher	married	current smoker	never or occasional drinker	yes	<40	8	disagree	disagree	disagree	disagree	agree	agree	disagree	disagree	disagree	agree	agree	disagree	disagree	disagree	disagree	agree	agree	agree	agree	agree	agree	agree
1018	bus_driver	49	male	han	high school or vocational school	married	current smoker		no	49-56	15	agree	agree	disagree	agree	agree	agree	disagree entirely	disagree entirely	disagree	disagree	agree	disagree	agree	agree	agree	agree	agree	agree	agree	agree	agree	agree
1019	VDT_operator	38	female	han	college or higher	married				40-48	4	agree	agree	agree	agree	agree	disagree	agree	disagree	agree	agree	agree	disagree	disagree	agree	disagree	agree	agree	agree	agree	agree	agree	agree
1020	VDT_operator	22	female	han	college or higher	single				49-56	5	agree entirely	agree	disagree	agree entirely	agree	disagree entirely	disagree entirely	disagree entirely	disagree entirely	agree	agree entirely	disagree	disagree	agree	disagree entirely	agree entirely	agree entirely	agree	agree entirely	agree entirely	agree entirely	agree entirely
1021	firefighter	38	male	han	high school or vocational school	married	never or occasional smoker	never or occasional drinker	no	49-56	2	agree	agree	agree	disagree	agree	disagree	agree	agree	agree	agree	agree	agree	agree	agree	agree	agree	agree	agree	agree	agree	agree	agree
1022	firefighter	37	male	han	high school or vocational school	married	former smoker	former drinker	yes	49-56	2	agree	agree	agree	disagree	disagree	agree	disagree	disagree	disagree	disagree	agree	agree	agree	disagree	disagree	disagree	agree	agree	agree	agree	agree	disagree
1023	port_worker	26	male	han	high school or vocational school	single	never or occasional smoker	never or occasional drinker	no	49-56	4	disagree	agree entirely	agree	disagree	agree entirely	disagree	disagree entirely	agree	agree	disagree	agree	disagree	agree	agree	agree entirely	agree	agree	agree	disagree	agree	agree	agree
1024	bus_driver	42	male	han	high school or vocational school	married	never or occasional smoker		no	>56	13	agree entirely	disagree	agree entirely	disagree	agree	disagree	disagree	disagree	agree	agree	disagree entirely	agree	agree	disagree	agree entirely	agree	agree	agree entirely	agree	agree entirely	agree entirely	agree entirely
1025	firefighter	26	male	han	college or higher	married	current smoker	never or occasional drinker	yes	>56	1	agree entirely	agree	agree	disagree entirely	disagree entirely	disagree entirely	disagree entirely	disagree	agree entirely	disagree	agree entirely	disagree entirely	agree	disagree	agree	agree	agree	agree entirely	disagree	agree entirely	agree entirely	agree entirely
1026	bus_driver	44	male	han	high school or vocational school	married	former smoker		no	>56	10	agree	agree	agree	disagree	agree	agree	disagree	disagree	disagree	disagree	agree	disagree	disagree	agree	disagree	disagree	disagree	disagree	agree	agree	agree	agree
1027	port_worker	48	male	han	middle school or lower	married	never or occasional smoker	never or occasional drinker	no	>56	2	agree	agree	agree	disagree	agree	agree	disagree	disagree	disagree	disagree	agree	disagree	agree	disagree	agree	agree	agree	agree	agree	agree	agree	agree
1028	firefighter	26	male	han	college or higher	married	never or occasional smoker	never or occasional drinker	yes	>56	2	agree	agree	agree	disagree	agree	agree	disagree	disagree entirely	agree	agree	agree	disagree entirely	disagree	agree	disagree	disagree	disagree	agree	disagree entirely	agree	agree	agree
1029	port_worker	29	male	han	high school or vocational school	married	current smoker	never or occasional drinker	no	40-48	2	agree	agree	disagree	disagree	disagree	agree	disagree	disagree	disagree	disagree	agree	agree	agree	agree	agree	agree	agree	agree	agree	agree	agree	agree
1030	bus_driver	45	male	han	high school or vocational school	married	current smoker		no	49-56	15	agree	agree	disagree	disagree	agree	agree	disagree	disagree	disagree	disagree	agree	disagree	agree	disagree	agree	disagree	agree	agree	disagree	agree	agree	agree
1031	bus_driver	38	male	han	high school or vocational school	married	current smoker		no	>56	10	agree	disagree	disagree	agree	agree entirely	agree	disagree	agree	agree	disagree	agree	disagree	agree entirely	agree	agree	agree	agree entirely	agree entirely	agree entirely	agree	agree	agree
1032	firefighter	32	female	han	college or higher	married	never or occasional smoker	never or occasional drinker	no	<40	19	disagree	agree	disagree	disagree	disagree	agree	disagree	disagree	disagree	disagree	disagree	agree	agree	disagree	agree	agree	agree	agree	agree	agree	agree	agree
1033	VDT_operator	31	male	han	college or higher	married				>56	5	agree entirely	agree	agree entirely	agree	agree	disagree	agree	agree	agree	agree	agree	disagree entirely	disagree	agree	agree	agree	agree entirely	agree entirely	disagree	agree	agree	agree
1034	firefighter	26	male	han	college or higher	single	current smoker	never or occasional drinker	yes	>56	19	agree	agree	agree	disagree	agree entirely	agree	disagree	agree	agree	agree	agree	agree	agree	agree	agree	agree	agree	agree	agree	agree	agree	agree
1035	firefighter	30	male	han	high school or vocational school	single	never or occasional smoker	never or occasional drinker	yes	>56	4	agree	disagree	disagree	agree	agree	agree	agree	agree	agree	agree	agree	agree	agree	agree	agree	agree	agree	agree	agree	agree	agree	agree
1036	port_worker	30	male	han	high school or vocational school	married	former smoker	never or occasional drinker	yes	>56	1	agree	agree	disagree	disagree	agree	agree	disagree	disagree	disagree	disagree	agree	disagree	agree	disagree	agree	disagree	agree	agree	agree	disagree	agree	disagree
1037	VDT_operator	45	female	han	high school or vocational school	married				40-48	18	agree	disagree	agree	agree	agree	agree	disagree	disagree	agree	agree	agree	disagree	disagree	disagree	agree	agree	agree	agree	agree	agree	agree	agree
1038	bus_driver	43	male	han	high school or vocational school	married	current smoker		yes	>56	24	agree entirely	agree entirely	agree entirely	disagree entirely	agree entirely	agree entirely	agree	disagree	disagree	disagree	agree	agree	disagree	agree	agree	agree	agree	agree	agree	agree	agree	agree
1039	port_worker	52	male	han	middle school or lower	married	former smoker	former drinker	yes	>56	14	disagree	agree	disagree	agree	agree	agree	disagree	agree	disagree	disagree	agree	agree	disagree	agree	disagree	disagree	disagree	disagree	agree	agree	agree	agree
1040	firefighter	29	male	han	middle school or lower	married	current smoker	current drinker	yes	>56	9	agree	agree	disagree	agree	agree	agree	agree	agree	agree	agree	agree	disagree	disagree	disagree entirely	disagree entirely	disagree entirely	disagree entirely	disagree entirely	disagree entirely	agree	agree	agree entirely
1041	firefighter	26	male	han	college or higher	single	former smoker	former drinker	yes	>56	1	agree	disagree	agree	agree	agree	disagree	disagree	agree	agree	agree	agree	agree	agree	agree	agree	agree	agree	agree	agree	agree	agree	agree
1042	bus_driver	45	male	han	high school or vocational school	married	never or occasional smoker		yes	40-48	15	agree	agree	agree	agree	agree	disagree	agree	agree	agree	agree	agree	disagree	agree	disagree	agree	agree	agree	agree	agree	agree	agree	agree
1043	port_worker	32	male	han	high school or vocational school	married	never or occasional smoker	never or occasional drinker	yes	49-56	2	agree	agree	agree	agree	agree	disagree	agree	agree	agree	disagree	agree	agree	agree	agree	agree	agree	agree	agree	agree	agree	agree	agree
1044	firefighter	20	male	han	high school or vocational school	single	never or occasional smoker	never or occasional drinker	yes	>56	2	agree entirely	agree	agree	disagree	agree	agree	disagree	disagree	agree	agree	agree	agree	agree	disagree	agree	agree	agree	agree	agree entirely	agree	agree	agree
1045	bus_driver	40	male	han	high school or vocational school	married	never or occasional smoker		no	>56	11	agree	agree	agree	agree	agree	disagree	agree	agree	agree	agree	agree	agree	agree	agree	agree	agree	agree	agree	agree	agree	agree	agree
1046	port_worker	51	male	han	high school or vocational school	married	former smoker	never or occasional drinker	yes	<40	16	agree	agree	agree	agree	agree	agree	agree	agree	agree	agree	agree	agree	agree	agree	agree	agree	agree	agree	agree	agree	agree	agree
1047	port_worker	43	male	han	middle school or lower	married	current smoker	never or occasional drinker	yes	>56	12	agree	agree	agree	disagree	agree	agree	disagree	disagree	disagree	disagree	agree	agree	agree	disagree	agree	agree	agree	agree	agree	agree	agree	agree
1048	bus_driver	50	male	han	high school or vocational school	married	current smoker		no	>56	20	agree	agree	agree	disagree	agree	agree	disagree	disagree	disagree	disagree	agree	agree	agree	agree	agree	disagree	agree	agree	agree	agree	agree	disagree
1049	VDT_operator	24	female	han	college or higher	single				49-56	2.5	agree entirely	agree entirely	disagree entirely	disagree entirely	disagree entirely	agree entirely	agree	disagree entirely	disagree entirely	agree entirely	agree entirely	disagree entirely	disagree entirely	agree entirely	disagree entirely	disagree entirely	disagree entirely	disagree entirely	agree entirely	agree entirely	agree entirely	agree entirely
1050	bus_driver	44	male	han	middle school or lower	married	never or occasional smoker		no	49-56	9	agree	agree	disagree	disagree	disagree	agree	disagree	disagree	disagree	disagree	agree	disagree	agree	disagree	disagree	disagree	agree	agree	agree	agree	agree	agree
1051	bus_driver	53	male	han	middle school or lower	married	current smoker		no	49-56	26	agree	agree	disagree	disagree	agree	agree	disagree	disagree	agree	disagree	agree entirely	disagree	agree	disagree	agree	agree	agree	agree	agree	agree	agree	agree
1052	firefighter	28	male	han	high school or vocational school	single	current smoker	former drinker	yes	>56	1	agree	disagree	agree	disagree	disagree	disagree	disagree	disagree	agree	agree	agree	disagree	agree	disagree	agree entirely	agree entirely	agree	agree entirely	agree	agree entirely	agree entirely	agree entirely
1053	bus_driver	46	male	han	high school or vocational school	married	former smoker		yes	40-48	11	agree	agree	disagree	disagree	agree entirely	agree	agree	disagree	disagree	agree	agree	agree	disagree	disagree	disagree	agree	agree	agree	agree	agree	agree	agree
1054	port_worker	53	male	han	high school or vocational school	married	never or occasional smoker	never or occasional drinker	yes	40-48	15	agree	agree	agree	disagree	agree	disagree	disagree	disagree	agree	agree	agree	disagree	disagree	agree	agree	agree	agree	agree	agree	agree	agree	agree
1055	bus_driver	41	male	han	high school or vocational school	married	current smoker		no	>56	14	agree	agree	agree	agree	agree	disagree	disagree	disagree	disagree	disagree	agree	disagree	disagree	agree	disagree	disagree	disagree	disagree	agree	agree	agree	agree
1056	VDT_operator	41	female	han	high school or vocational school	married				40-48	20	agree	agree	agree	agree	agree	agree	agree	agree	agree	agree	agree	agree	agree	agree	agree	agree	agree	agree	agree	agree	agree	agree
1057	port_worker	47	male	han	high school or vocational school	married	current smoker	former drinker	yes	<40	4	agree	agree	agree	disagree	agree	agree	disagree	disagree	agree	agree	agree	disagree	disagree	agree	disagree entirely	disagree entirely	disagree	disagree	agree	disagree	disagree	agree
1058	firefighter	26	male	han	college or higher	single	former smoker	never or occasional drinker	no	40-48	1	agree entirely	disagree	agree	agree	agree	disagree	agree	agree	agree entirely	agree	agree	disagree	agree	disagree	agree entirely	agree entirely	agree entirely	agree entirely	agree	agree	agree	agree entirely
1059	VDT_operator	34	male	han	high school or vocational school	married				40-48	16	agree	agree	agree	agree	agree	disagree	agree	agree	agree	agree entirely	agree	disagree	agree	agree	agree	agree entirely	agree entirely	agree entirely	agree	agree	agree	agree
1060	port_worker	35	male	han	high school or vocational school	married	current smoker	never or occasional drinker	no	49-56	13	agree	agree	disagree	disagree	agree	disagree	disagree	disagree	agree	agree	agree	agree	agree	agree	agree	agree	agree	agree	agree	disagree entirely	agree	agree
1061	bus_driver	52	male	han	high school or vocational school	married	never or occasional smoker		no	49-56	15	agree	agree	disagree	disagree	agree	disagree	disagree entirely	disagree	agree	agree	agree	disagree entirely	disagree entirely	disagree	agree	agree	agree	agree	agree	agree	agree	agree
1062	firefighter	42	male	han	middle school or lower	married	current smoker	never or occasional drinker	yes	40-48	20	disagree entirely	disagree	agree	disagree	agree	disagree entirely	disagree entirely	agree	agree	agree	agree	agree	agree	disagree	agree	agree	agree	disagree	agree	agree	agree	agree
1063	firefighter	27	male	han	college or higher	single	current smoker	former drinker	yes	<40	1	agree	agree	agree	agree	agree	disagree	disagree	agree	agree	agree	agree	agree	agree	agree	agree entirely	agree entirely	agree entirely	agree entirely	agree	agree	agree entirely	agree entirely
1064	port_worker	55	male	han	middle school or lower	married	former smoker	former drinker	yes	40-48	18	agree	agree	agree	disagree	agree	agree	disagree	disagree	disagree	agree	agree	disagree	agree	disagree	agree	disagree	agree	agree	agree	agree	agree	agree
1065	port_worker	57	male	han	high school or vocational school	married	never or occasional smoker	never or occasional drinker	no	>56	5	agree	agree	agree	disagree	agree	disagree	disagree	disagree	disagree	agree	agree	disagree	agree	disagree	agree	agree	agree	agree	agree	agree	agree	agree
1066	bus_driver	48	male	han	high school or vocational school	married	never or occasional smoker		no	49-56	18	agree	agree	disagree	disagree	agree	agree	disagree	disagree	disagree	disagree	agree	disagree	agree	disagree	disagree	agree	disagree	agree	agree	agree	agree	agree
1067	firefighter	33	male	han	high school or vocational school	married	current smoker	former drinker	yes	40-48	1	agree entirely	agree	disagree	disagree entirely	agree	disagree	disagree	disagree	agree	disagree	agree	disagree entirely	agree	disagree	agree	disagree	agree	agree	agree	agree entirely	agree entirely	agree entirely
1068	firefighter	32	male	han	college or higher	married	never or occasional smoker	never or occasional drinker	yes	40-48	1	agree	agree	agree	agree	agree	disagree	disagree	agree	agree	agree	agree	agree	agree	disagree	agree entirely	agree	agree entirely	agree entirely	agree	agree entirely	agree entirely	agree entirely
1069	bus_driver	43	male	han	high school or vocational school	other	never or occasional smoker		no	49-56	18	disagree entirely	agree entirely	disagree entirely	disagree entirely	agree entirely	agree	disagree entirely	disagree	disagree	agree	agree	disagree	disagree	disagree	agree	agree	agree	agree	agree	disagree	agree	disagree
1070	VDT_operator	33	male	han	college or higher	married				40-48	12	agree	disagree	agree	agree	agree	agree	disagree	disagree	disagree	disagree	agree	agree	agree	disagree	agree	disagree	disagree	disagree	agree	agree	agree	agree
1071	port_worker	49	male	han	college or higher	married	former smoker	never or occasional drinker	yes	40-48	30	agree	agree	agree entirely	agree	agree	disagree	disagree	agree	agree	agree	agree	disagree	agree	agree	agree	agree	agree	disagree	agree	agree	agree	agree
1072	bus_driver	46	female	han	high school or vocational school	married	never or occasional smoker		no	>56	15	agree	agree entirely	agree	agree	agree entirely	disagree	disagree	agree	agree	disagree	agree	agree	agree	disagree	agree	agree	agree	agree	agree entirely	agree	agree	agree
1073	port_worker	41	male	han	high school or vocational school	married	current smoker	never or occasional drinker	yes	40-48	18	disagree	agree entirely	disagree	disagree	agree entirely	agree	disagree	disagree entirely	disagree entirely	disagree entirely	agree	disagree entirely	disagree	agree	disagree entirely	disagree entirely	disagree entirely	disagree	agree	agree	agree	agree
1074	VDT_operator	43	male	han	college or higher	married				>56	5	agree	agree	agree	disagree	agree	agree entirely	disagree	agree	agree	agree	agree	disagree	disagree	agree	disagree	agree	agree	agree	agree	agree	agree	agree
1075	firefighter	26	male	han	high school or vocational school	single	former smoker	former drinker	yes	>56	2	agree	agree	agree	agree	agree	agree	agree	agree	agree	agree	agree	agree	agree	agree	agree	agree	agree	agree	agree	agree	agree	agree
1076	firefighter	20	male	han	high school or vocational school	single	never or occasional smoker	never or occasional drinker	yes	>56	2	agree	agree	agree	disagree	agree	agree	agree	disagree	agree	agree	agree	disagree	agree	agree	agree	agree	agree	agree	agree	agree	agree	agree
1077	firefighter	20	male	han	high school or vocational school	single	current smoker	never or occasional drinker	yes	>56	19	agree entirely	agree	disagree	agree	disagree	disagree	disagree	disagree	agree	agree	agree	disagree	agree	agree	agree	disagree	agree	agree	agree	agree	agree	agree
1078	firefighter	35	male	han	high school or vocational school	married	current smoker	former drinker	yes	>56	1	agree	agree	disagree	disagree entirely	agree	agree	disagree entirely	disagree	disagree	agree	agree	disagree entirely	disagree	agree	disagree	disagree	disagree	disagree	agree	agree	agree	agree
1079	firefighter	24	female	han	college or higher	single	never or occasional smoker	never or occasional drinker	no	49-56	1	agree	agree	agree	disagree	disagree	agree	disagree	disagree	agree	agree	agree	disagree	agree	disagree	agree	agree	agree	agree	agree	agree	agree	agree
1080	firefighter	31	male	han	high school or vocational school	married	current smoker	never or occasional drinker	yes	>56	4	agree	agree	agree	disagree	agree	disagree	disagree	agree	agree	agree	agree	agree	agree	disagree	agree	agree	agree	agree	agree	agree	agree	agree
1081	port_worker	32	male	han	middle school or lower	married	never or occasional smoker	current drinker	yes	>56	1	agree	agree	agree	disagree	agree	disagree	disagree	agree	agree	disagree	agree	disagree	agree	disagree	agree	agree	agree	agree	agree	agree	agree	agree
1082	port_worker	48	male	han	high school or vocational school	married	never or occasional smoker	never or occasional drinker	yes	>56	4	agree entirely	agree	agree	agree	agree entirely	agree	disagree	agree	agree	agree	agree	agree	agree	agree	agree	agree	agree	agree	agree	agree	agree	agree
1083	firefighter	29	male	han	high school or vocational school	married	former smoker	former drinker	yes	40-48	2	agree	agree	agree	agree	agree	disagree	disagree	agree	agree	agree	agree	agree	agree	disagree	agree	agree	agree	agree	agree	agree	agree	agree
1084	VDT_operator	44	female	han	college or higher	married				49-56	23	agree	agree	disagree	agree	agree	disagree	agree	disagree	disagree	agree	agree	agree	agree	agree	agree	agree	agree	agree	agree	agree	agree	agree
1085	firefighter	28	female	han	college or higher	single	never or occasional smoker	never or occasional drinker	no	40-48	3	agree	agree	disagree	disagree	disagree	disagree	disagree	disagree	agree	agree	agree	disagree	agree	agree	disagree	agree	agree	disagree	agree	disagree	agree entirely	agree
1086	firefighter	28	male	han	high school or vocational school	married	current smoker	never or occasional drinker	yes	>56	3	agree	agree	disagree	agree	agree	disagree	disagree	agree	agree	agree	agree	disagree	agree	disagree	disagree	agree	agree	agree	agree	agree	agree	agree
1087	VDT_operator	39	male	han	college or higher	married				49-56	16	agree	agree entirely	agree	agree	agree	disagree	agree	disagree	disagree	agree	agree	disagree entirely	disagree	disagree	disagree	agree	agree	agree	agree	disagree	agree	agree
1088	firefighter	25	male	han	college or higher	single	never or occasional smoker	never or occasional drinker	yes	49-56	5	agree	agree	agree	disagree	agree	disagree	agree	disagree	disagree	agree	agree	agree	disagree	agree	agree	disagree	agree	agree	agree	agree	agree	disagree
1089	bus_driver	34	male	han	middle school or lower	married	never or occasional smoker		no	>56	4	agree	disagree	disagree entirely	disagree	agree	agree	disagree	disagree	disagree	disagree	agree	disagree	agree	disagree	agree	agree	agree	agree	agree	disagree	disagree	disagree
1090	firefighter	33	male	han	high school or vocational school	married	never or occasional smoker	never or occasional drinker	no	>56	12	agree	agree	agree	agree	disagree	disagree	agree	agree entirely	agree	agree	agree	disagree	disagree	disagree	disagree	agree	agree	agree	agree	agree	agree	agree
1091	firefighter	24	male	han	college or higher	single	current smoker	never or occasional drinker	yes	>56	1	agree	agree	agree	disagree	agree	agree	disagree	disagree	agree	agree	agree	disagree	agree	agree	agree	agree	agree	agree	agree	agree	agree	agree entirely
1092	bus_driver	42	male	han	high school or vocational school	married	current smoker		no	>56	5	agree	agree	agree	agree	agree entirely	agree	agree	agree	disagree	disagree	agree entirely	agree	agree	disagree	agree	agree	agree	agree	agree	agree	agree	agree
1093	firefighter	26	male	han	college or higher	single	current smoker	former drinker	yes	<40	2	agree	disagree	agree	disagree	agree	agree	agree	disagree	agree	agree	agree	agree	agree	agree	agree	agree	agree	agree	agree	agree	agree	agree
1094	firefighter	22	male	han	middle school or lower	single	former smoker	former drinker	yes	<40	3	agree	disagree	disagree entirely	agree	disagree	agree	agree	disagree entirely	disagree entirely	disagree	agree	agree entirely	agree entirely	disagree entirely	disagree	agree	agree entirely	agree entirely	disagree entirely	disagree	agree	agree
1095	firefighter	29	male	han	high school or vocational school	single	current smoker	never or occasional drinker	yes	>56	1	agree	agree	agree	disagree	agree	disagree	disagree	disagree	agree	agree	agree	agree	agree	agree	agree	agree	agree	agree	agree	agree	agree	agree
1096	firefighter	40	male	han	high school or vocational school	married	never or occasional smoker	never or occasional drinker	yes	<40	18	agree	agree	agree entirely	agree	agree	agree	agree	agree	agree	agree	agree	agree	agree	agree	agree	agree	agree	agree	agree	agree	agree	agree
1097	firefighter	30	male	han	college or higher	married	never or occasional smoker	former drinker	yes	>56	10	agree	agree	disagree	disagree	agree	agree	disagree	disagree	disagree	disagree	agree	disagree	agree	agree	disagree	agree	agree	agree	agree	agree	agree	agree
1098	firefighter	33	male	han	high school or vocational school	married	current smoker	never or occasional drinker	yes	>56	2	agree	agree	disagree	disagree entirely	agree	agree	disagree	disagree	disagree	disagree	agree	disagree entirely	disagree	agree	agree	agree	agree	agree	disagree	agree	agree	agree
1099	firefighter	40	male	han	high school or vocational school	married	never or occasional smoker	never or occasional drinker	yes	>56	4	disagree	agree	disagree	agree	agree	disagree	disagree	disagree	disagree	disagree	disagree	disagree	agree	disagree	disagree	disagree	disagree	agree	agree	agree	agree	agree
1100	port_worker	41	male	han	high school or vocational school	married	never or occasional smoker	never or occasional drinker	no	49-56	5	agree	agree	agree	agree	agree	agree	agree	agree	agree	agree	agree	agree	agree	agree	agree	agree	agree	agree	agree	agree	agree	agree
1101	firefighter	37	male	han	high school or vocational school	married	never or occasional smoker	never or occasional drinker	no	40-48	9	agree	agree entirely	agree	agree	agree	agree	agree	agree	agree	agree	agree	agree	agree	agree	agree	agree	agree	agree	agree	agree	agree	agree
1102	firefighter	41	male	other	high school or vocational school	married	current smoker	never or occasional drinker	yes	40-48	3	agree	agree	agree	disagree	agree	agree	disagree	disagree	disagree	agree	agree	disagree	disagree	disagree	agree	agree	agree	agree	agree	agree	agree	disagree
1103	firefighter	27	male	han	high school or vocational school	single	never or occasional smoker	never or occasional drinker	yes	40-48	1	agree	agree	agree	disagree	agree	disagree	disagree	agree	agree	disagree	disagree	agree	agree	agree	disagree entirely	disagree entirely	disagree entirely	disagree entirely	agree	agree	agree	agree
1104	firefighter	33	male	han	high school or vocational school	married	former smoker	never or occasional drinker	yes	>56	15	agree	agree	agree	disagree	agree	disagree	disagree	disagree	disagree	disagree	agree	disagree	agree	disagree	disagree entirely	disagree	agree	agree	agree	disagree	agree	agree
1105	VDT_operator	41	male	han	college or higher	married				>56	18	agree	agree	agree	agree	agree	agree	agree	agree	agree	agree	agree	agree	agree	disagree	disagree	disagree	disagree	disagree	agree	agree	agree	agree
1106	bus_driver	41	male	han	high school or vocational school	married	never or occasional smoker		no	>56	11	agree	agree entirely	disagree	disagree entirely	agree entirely	agree entirely	disagree entirely	disagree	disagree	disagree entirely	agree	disagree entirely	disagree entirely	agree	disagree entirely	disagree entirely	disagree	disagree	agree	disagree	disagree	disagree
1107	firefighter	36	male	han	high school or vocational school	married	former smoker	never or occasional drinker	yes	40-48	1	agree	agree	agree	agree	agree	disagree	disagree	disagree	disagree	disagree	agree	disagree	agree	agree	agree	agree	agree	agree	agree	agree	agree	agree
1108	bus_driver	42	male	han	middle school or lower	married	never or occasional smoker		no	>56	10	agree	agree	agree	disagree	agree	agree entirely	disagree	disagree	agree	disagree	agree	agree	agree	disagree	agree	disagree	agree	agree	agree	agree	agree	agree
1109	bus_driver	38	female	han	high school or vocational school	married	never or occasional smoker		no	>56	1	agree	agree	agree	disagree	agree	agree	disagree	disagree	agree	agree	agree	disagree	agree	disagree	agree	disagree	agree	agree	agree	agree	agree	agree
1110	firefighter	37	male	han	college or higher	married	current smoker	never or occasional drinker	yes	>56	10	agree	agree	agree	agree	agree	disagree	disagree	agree	agree	agree	agree	disagree	disagree	agree	agree	agree	agree	agree	agree	agree	agree	agree
1111	firefighter	31	male	han	college or higher	single	never or occasional smoker	never or occasional drinker	yes	>56	6	agree	agree	agree	disagree	agree	disagree	disagree	disagree	agree	agree	agree	disagree entirely	disagree	agree	disagree entirely	disagree entirely	disagree entirely	disagree entirely	disagree	disagree	disagree	disagree
1112	bus_driver	41	male	han	high school or vocational school	married	former smoker		yes	>56	25	agree	agree	disagree	disagree	agree	agree	disagree entirely	disagree	disagree	disagree	agree	disagree	disagree	agree	disagree	disagree	disagree	disagree	disagree	disagree	disagree	disagree
1113	firefighter	27	male	han	college or higher	single	never or occasional smoker	never or occasional drinker	yes	>56	2	agree	agree	disagree	disagree	agree	disagree	agree	agree	agree	agree	agree	disagree	disagree	disagree	disagree	disagree	disagree	disagree	agree	disagree	disagree	agree
1114	VDT_operator	27	male	han	college or higher	single				40-48	6	disagree	agree	agree	agree	agree	agree	disagree	disagree	agree	agree entirely	agree	disagree entirely	disagree	agree	disagree entirely	agree	disagree	disagree	agree	agree	agree	agree
1115	bus_driver	40	male	han	middle school or lower	married	current smoker		yes	>56	10	agree	agree entirely	disagree	agree entirely	agree	disagree	disagree	agree entirely	agree	agree	agree entirely	agree entirely	agree	agree entirely	agree entirely	agree entirely	agree entirely	agree entirely	agree entirely	agree	agree entirely	agree entirely
1116	firefighter	43	male	han	college or higher	married	current smoker	never or occasional drinker	yes	>56	18	agree	agree	agree	disagree	agree	disagree	disagree	agree	agree	disagree	agree	disagree	agree	agree	agree	agree	agree	agree	disagree	agree	agree	agree
1117	VDT_operator	33	female	han	college or higher	married				49-56	10	agree	agree	agree	agree	agree	disagree	agree	agree	agree	agree	agree	disagree	agree	disagree	agree	agree	agree	agree	agree	agree	agree	agree
1118	firefighter	20	male	han	high school or vocational school	single	current smoker	never or occasional drinker	yes	40-48	2	agree	agree	agree	disagree	disagree	disagree	disagree	agree	agree	agree	agree	agree	agree	disagree	agree	agree	agree	agree	agree	agree	agree	agree
1119	bus_driver	50	male	han	high school or vocational school	married	former smoker		no	>56	13	agree entirely	disagree	disagree	agree	agree	disagree	disagree	disagree	agree	disagree	agree	agree	agree	disagree	agree	agree entirely	agree entirely	agree	agree	agree entirely	agree entirely	agree
1120	firefighter	33	male	han	college or higher	married	never or occasional smoker	never or occasional drinker	yes	>56	11	agree	agree	agree	agree	agree	disagree	disagree entirely	agree	agree	agree	agree	disagree	disagree	agree	agree	agree	agree	agree	agree	agree	agree	agree
1121	firefighter	29	male	han	college or higher	married	never or occasional smoker	never or occasional drinker	yes	>56	1	agree entirely	agree	agree	agree	agree	disagree entirely	agree	agree	agree	agree	agree	disagree	agree	agree	agree entirely	agree	agree	agree	agree	agree	agree	agree
1122	firefighter	43	male	han	high school or vocational school	married	current smoker	never or occasional drinker	yes	>56	5	agree	agree entirely	agree	disagree	agree	agree	disagree	disagree	agree	agree	agree	agree	agree	agree	agree	agree	agree	agree entirely	agree	agree	agree	agree
1123	bus_driver	47	male	han	high school or vocational school	married	never or occasional smoker		no	49-56	4	agree	agree	disagree	disagree	agree	disagree	disagree entirely	agree	disagree	disagree	agree	agree	agree	disagree	agree entirely	agree	agree	agree	agree	agree	agree	agree
1124	firefighter	23	male	han	high school or vocational school	single	current smoker	never or occasional drinker	yes	40-48	3	agree	agree	agree	agree	agree	agree	agree	agree	agree	disagree	agree	agree	agree	disagree	agree	agree	agree	agree	agree	agree	agree	agree
1125	bus_driver	54	male	han	high school or vocational school	married	never or occasional smoker		no	40-48	16	agree	agree	agree	agree	agree	disagree	disagree	disagree	agree	disagree	agree	agree	agree	disagree	agree	agree	agree entirely	agree entirely	agree	agree	agree	agree
1126	firefighter	29	male	han	high school or vocational school	married	former smoker	never or occasional drinker	yes	>56	1	agree	agree	agree	disagree	disagree	disagree	disagree	agree	disagree	disagree	disagree	disagree	agree	disagree	agree	agree	agree	agree	agree	agree	agree	agree
1127	firefighter	43	male	han	high school or vocational school	married	never or occasional smoker	never or occasional drinker	yes	49-56	12	agree	agree	agree	agree entirely	agree	disagree	agree	agree	agree	agree	agree	disagree	agree	agree	disagree	agree	agree	agree	disagree	agree	agree	agree
1128	bus_driver	46	male	han	high school or vocational school	married	never or occasional smoker		no	40-48	10	agree	agree	disagree	agree	disagree	agree	disagree entirely	disagree	disagree	disagree	agree	agree	agree	agree	agree	disagree	disagree	agree	agree	agree	agree	agree
1129	firefighter	27	male	other	college or higher	married	current smoker	never or occasional drinker	yes	>56	6	agree	agree	agree	agree	agree	agree	agree	agree	agree	agree	agree	agree	agree	agree	agree	agree	agree	agree	agree	agree	agree	agree
1130	port_worker	47	male	han	high school or vocational school	married	current smoker	current drinker	no	40-48	18	agree	agree	disagree	agree	disagree	disagree	disagree	agree	disagree	disagree	disagree	disagree	agree	agree	disagree entirely	disagree	disagree	disagree	disagree	agree	disagree	agree
1131	firefighter	52	male	han	middle school or lower	married	never or occasional smoker	never or occasional drinker	yes	>56	15	agree	agree	disagree	disagree	disagree	agree	disagree	disagree	disagree	agree	agree	agree	agree	disagree	disagree	disagree	agree	agree	agree	agree	agree	agree
1132	firefighter	25	male	han	college or higher	single	current smoker	never or occasional drinker	yes	>56	7	agree	agree entirely	disagree entirely	disagree entirely	agree	agree entirely	disagree entirely	disagree entirely	disagree entirely	agree entirely	agree entirely	disagree entirely	disagree entirely	agree entirely	disagree entirely	disagree entirely	disagree entirely	disagree entirely	agree	agree	agree	agree
1133	bus_driver	47	male	han	middle school or lower	married	current smoker		yes	>56	3	agree	agree entirely	disagree	disagree entirely	agree	agree entirely	disagree entirely	disagree entirely	disagree entirely	disagree entirely	agree	disagree	agree	agree entirely	disagree entirely	disagree entirely	disagree entirely	disagree entirely	agree	disagree entirely	disagree entirely	disagree entirely
1134	port_worker	27	male	han	high school or vocational school	single	never or occasional smoker	never or occasional drinker	yes	>56	1.5	agree	agree	agree	disagree	agree entirely	disagree	disagree entirely	agree entirely	agree	disagree	agree entirely	disagree	agree	disagree entirely	disagree	agree	agree	agree	agree	agree	agree	agree entirely
1135	bus_driver	51	male	han	high school or vocational school	married	current smoker		no	40-48	11	disagree entirely	agree	disagree entirely	disagree entirely	agree entirely	agree entirely	disagree entirely	disagree entirely	disagree entirely	disagree entirely	disagree	disagree entirely	disagree entirely	agree entirely	disagree entirely	disagree entirely	disagree	disagree entirely	disagree entirely	disagree entirely	disagree entirely	disagree entirely
1136	port_worker	46	male	han	high school or vocational school	married	current smoker	former drinker	no	>56	5.7	agree	agree	agree	disagree	agree	disagree	disagree	agree	agree	disagree	agree	disagree	disagree	disagree	disagree	agree	agree	agree	agree	agree	agree	agree
1137	bus_driver	42	male	han	high school or vocational school	married	current smoker		no	49-56	18	agree	agree	agree	disagree	agree	agree	disagree entirely	agree	agree	agree	agree	disagree	agree	agree	agree	agree	agree	agree	agree	agree	agree	agree
1138	firefighter	26	male	han	college or higher	married	never or occasional smoker	never or occasional drinker	yes	>56	2	agree entirely	agree	agree	agree	agree	disagree	agree	agree	agree	agree	agree	agree	agree	disagree	agree entirely	agree	agree entirely	agree entirely	agree	agree	agree	agree
1139	bus_driver	45	male	han	high school or vocational school	married	never or occasional smoker		no	49-56	15	agree	agree	agree	disagree	agree	agree	disagree entirely	agree	agree	disagree	agree	disagree	agree	disagree	agree	agree	agree	agree entirely	agree	agree	agree entirely	agree
1140	firefighter	43	male	han	high school or vocational school	married	current smoker	never or occasional drinker	yes	>56	15	agree	agree	agree	agree	agree	disagree	disagree	agree	agree	agree	agree	disagree	agree	agree	agree	agree	agree	agree	agree	agree	agree	agree
1141	port_worker	54	male	han	middle school or lower	married	current smoker	never or occasional drinker	no	>56	20	agree entirely	agree entirely	agree entirely	agree entirely	agree entirely	agree entirely	agree entirely	agree entirely	agree entirely	agree entirely	agree entirely	agree entirely	agree entirely	agree	agree entirely	agree	agree	agree	agree	agree	agree	agree
1142	firefighter	28	male	han	high school or vocational school	single	current smoker	never or occasional drinker	yes	>56	2	disagree	agree	disagree	disagree	agree	agree	disagree	agree	agree	agree	agree	disagree	agree	agree	agree	agree	agree	agree	agree	agree	agree	agree
1143	port_worker	51	male	han	high school or vocational school	married	never or occasional smoker	former drinker	yes	40-48	20	agree	agree	agree	disagree	agree	agree	disagree	agree	agree	agree	agree	agree	agree	agree	agree	agree	agree	agree	agree	agree	agree	agree
1144	firefighter	43	male	han	high school or vocational school	married	current smoker	never or occasional drinker	yes	>56	17	agree	agree	agree	disagree	agree	agree	disagree	agree	agree	disagree	agree	agree	disagree	agree	disagree	disagree	agree	disagree	agree	disagree	disagree	agree
1145	bus_driver	43	male	han	middle school or lower	married	current smoker		no	>56	5	agree	agree	disagree	disagree	agree	agree	disagree	agree	disagree	agree	agree	disagree entirely	disagree entirely	disagree	agree	agree	agree	agree	agree	disagree	agree	agree
1146	bus_driver	43	male	han	high school or vocational school	married	never or occasional smoker		no	49-56	9	agree	agree entirely	agree	disagree	agree	agree	disagree	agree	disagree	disagree	agree	disagree	agree	disagree	disagree	agree	agree	agree	agree	agree	agree	agree
1147	bus_driver	48	male	han	middle school or lower	married	current smoker		no	>56	15	agree	agree	agree	disagree	agree	disagree	disagree entirely	disagree	disagree	disagree	agree	agree	disagree	disagree	agree	disagree	agree	agree	agree	agree	agree	agree
1148	port_worker	49	male	han	middle school or lower	married	former smoker	never or occasional drinker	yes	>56	14	agree	agree	disagree	disagree	disagree	agree	disagree	disagree	disagree	disagree	agree	disagree	agree	agree	disagree	disagree	agree	disagree	agree	disagree	disagree	agree
1149	firefighter	34	male	han	middle school or lower	married	current smoker	former drinker	yes	>56	6	agree	agree	agree	agree	agree	disagree	disagree	agree	agree	agree	agree	disagree	disagree	agree	agree	agree	agree	agree	agree	agree	agree	agree
1150	firefighter	37	male	other	high school or vocational school	single	current smoker	never or occasional drinker	yes	40-48	3	agree	agree	disagree	disagree	agree	disagree	disagree	agree	agree	agree	agree	disagree	disagree	agree	disagree	agree	agree	agree	agree	agree	agree	agree
1151	port_worker	31	male	han	high school or vocational school	married	current smoker	never or occasional drinker	no	<40	5	agree	agree entirely	disagree	disagree	agree	agree	disagree entirely	disagree entirely	disagree entirely	agree	agree	disagree entirely	disagree entirely	disagree entirely	disagree entirely	disagree entirely	disagree entirely	agree	agree	agree	agree	agree
1152	firefighter	35	male	han	college or higher	married	current smoker	never or occasional drinker	no	49-56	1	agree	disagree	agree	disagree	agree	agree	disagree	agree	disagree	agree	agree	disagree	disagree entirely	agree	agree	agree	agree	agree	agree	agree	agree	agree
1153	bus_driver	51	male	han	high school or vocational school	married	former smoker		no	49-56	14	agree	agree	disagree	disagree	agree entirely	agree	disagree entirely	disagree	disagree	disagree	agree entirely	disagree	disagree	agree	agree	disagree	agree	agree	agree	agree	agree	agree
1154	firefighter	29	male	han	college or higher	other	never or occasional smoker	never or occasional drinker	no	>56	9	agree entirely	disagree entirely	agree entirely	agree entirely	agree entirely	agree entirely	agree entirely	agree entirely	agree entirely	agree entirely	agree entirely	agree entirely	agree entirely	agree entirely	disagree	disagree	disagree	disagree entirely	agree entirely	agree entirely	agree	agree
1155	VDT_operator	41	male	han	college or higher	married				40-48	21	agree	disagree	agree	agree	agree	disagree	disagree	agree	agree	agree	agree	disagree entirely	disagree	agree	disagree	agree	agree	agree	agree	agree	agree	agree
1156	bus_driver	40	male	han	high school or vocational school	other	current smoker		no	40-48	6	agree entirely	agree	agree	disagree entirely	agree	agree	disagree entirely	agree	disagree	disagree entirely	agree entirely	agree	agree entirely	disagree	agree entirely	agree	agree entirely	agree	disagree	agree entirely	agree entirely	agree entirely
1157	VDT_operator	49	male	han	high school or vocational school	married				40-48	8	agree	agree entirely	agree	disagree	agree	agree	agree	disagree	agree	agree	agree	agree	disagree	agree	disagree	disagree	agree	agree	agree	agree	agree	agree entirely
1158	firefighter	38	male	han	high school or vocational school	married	current smoker	never or occasional drinker	yes	>56	16	agree	agree	agree	disagree	disagree	agree	agree	disagree	agree	disagree	agree	agree	agree	disagree	disagree	disagree	disagree	disagree	agree	disagree	agree	agree
1159	VDT_operator	33	male	han	high school or vocational school	married				49-56	11	agree	agree	agree	agree	agree	agree	disagree	disagree	disagree	agree	agree	disagree	agree	agree	disagree	disagree	agree	agree	agree	agree	agree	agree
1160	VDT_operator	53	male	han	high school or vocational school	married				40-48	18	disagree	disagree	disagree	agree	agree	disagree	agree	agree	agree	disagree	disagree	agree	agree	disagree	agree	agree	agree	agree	agree	agree	agree	agree
1161	bus_driver	49	male	han	college or higher	married	current smoker		no	>56	18	agree	agree	disagree	disagree	agree	disagree	disagree	disagree	agree	agree	agree	agree	agree entirely	disagree	agree entirely	agree	agree	agree entirely	disagree	agree	agree entirely	agree
1162	port_worker	49	male	han	middle school or lower	married	never or occasional smoker	never or occasional drinker	yes	49-56	3	agree	agree	agree	disagree	agree	disagree	agree	agree	agree	disagree	agree	disagree	agree	agree	agree	agree	agree	agree	agree	agree	agree	agree
1163	VDT_operator	22	male	han	college or higher	single				<40	1	agree entirely	disagree	agree	disagree	agree entirely	disagree	agree	agree	agree	disagree	agree	disagree	agree	disagree	agree	agree	agree entirely	agree entirely	agree entirely	agree entirely	agree entirely	agree entirely
1164	port_worker	46	male	han	high school or vocational school	married	current smoker	current drinker	no	40-48	3	agree	agree entirely	agree	agree entirely	agree	agree entirely	disagree entirely	disagree	agree	agree	agree	agree	agree	agree	disagree	agree	agree	disagree	agree	disagree	agree	agree
1165	port_worker	46	male	han	high school or vocational school	married	never or occasional smoker	never or occasional drinker	no	>56	5	agree	agree entirely	disagree	disagree	agree entirely	agree	disagree	disagree	disagree	disagree	agree	disagree entirely	disagree	agree	disagree entirely	disagree	agree	disagree	agree	disagree	disagree	agree
1166	port_worker	48	male	han	high school or vocational school	married	never or occasional smoker	never or occasional drinker	no	>56	5	agree	agree	agree	agree	agree	disagree	disagree	agree	agree	agree	agree	agree	agree	disagree	agree	agree	agree	agree	disagree	agree	agree	agree
1167	bus_driver	44	male	han	high school or vocational school	married	current smoker		no	>56	12	agree	agree entirely	disagree	disagree	agree	agree	disagree	agree	disagree	disagree	agree	agree	agree	disagree	agree	agree	agree	agree	agree	agree	agree	agree
1168	port_worker	51	male	han	high school or vocational school	married	former smoker	never or occasional drinker	no	40-48	27	agree	agree	agree	agree	agree	agree entirely	disagree	agree	disagree entirely	agree	agree	agree	agree	agree	agree	agree	agree entirely	agree entirely	disagree	agree entirely	agree entirely	disagree entirely
1169	port_worker	43	male	han	high school or vocational school	married	current smoker	never or occasional drinker	no	>56	2	agree	agree	disagree	disagree	agree	disagree	disagree	disagree	disagree	disagree	agree	agree	agree	disagree	agree	agree	agree	agree	agree	agree	agree	agree
1170	port_worker	42	male	han	college or higher	married	current smoker	never or occasional drinker	no	40-48	13	agree	agree	agree	disagree	agree	disagree	disagree	disagree	agree	disagree	agree	disagree	agree	agree	disagree	agree	agree	disagree	agree	agree	agree	agree
1171	bus_driver	47	male	han	middle school or lower	married	current smoker		no	49-56	9	agree entirely	agree entirely	agree entirely	agree	agree	disagree	disagree	agree	agree	disagree	agree	agree	agree	disagree	agree	agree	agree	agree	disagree	agree	agree	agree
1172	port_worker	57	male	han	high school or vocational school	married	former smoker	former drinker	yes	40-48	31	agree	agree	agree	disagree	agree	agree	disagree	disagree	agree	disagree	agree	agree	agree	disagree	agree entirely	agree	agree	agree	agree	agree	agree	agree
1173	VDT_operator	30	female	other	college or higher	married				40-48	6.5	agree	agree	disagree	agree	agree	disagree	disagree	disagree	agree	agree	agree	agree	agree	disagree	agree	agree	agree	agree	agree	agree	agree	agree
1174	firefighter	30	female	han	college or higher	married	never or occasional smoker	never or occasional drinker	yes	49-56	1	agree	agree	disagree	disagree	agree	disagree	disagree	disagree	disagree	disagree	agree	disagree	agree	disagree	agree	agree	agree	agree	agree	agree	agree	agree
1175	firefighter	34	male	han	middle school or lower	married	current smoker	never or occasional drinker	yes	>56	1	agree	agree	agree	agree	agree	disagree	disagree	disagree	agree	agree	agree	disagree	agree	disagree	agree	agree	agree	agree	agree	agree	agree	agree
1176	firefighter	39	male	han	high school or vocational school	married	current smoker	never or occasional drinker	yes	>56	10	agree entirely	agree entirely	agree	agree	agree	disagree	disagree	disagree	disagree	disagree	agree	disagree	agree	disagree	agree	disagree	agree	agree entirely	agree	agree	agree	agree
1177	firefighter	31	male	han	college or higher	married	current smoker	never or occasional drinker	yes	>56	14	agree	agree	agree	agree	agree	disagree	agree	agree	agree	disagree	agree	disagree	agree	agree	agree	agree	agree	agree	agree	agree	agree	agree
1178	firefighter	37	male	han	high school or vocational school	married	never or occasional smoker	never or occasional drinker	yes	>56	17	agree	agree	agree	agree	agree	agree	agree	agree	agree	agree	agree	disagree	disagree	agree	disagree	disagree	disagree	disagree	disagree	disagree	agree	agree
1179	VDT_operator	34	female	han	college or higher	married				>56	13	agree	agree	agree	disagree	agree	disagree	disagree	disagree	agree	agree	agree	disagree entirely	disagree	agree	agree	agree	agree	agree	agree	agree	agree	agree
1180	firefighter	27	male	han	high school or vocational school	single	former smoker	never or occasional drinker	yes	>56	5	agree	agree	agree	agree	agree	disagree	disagree	agree	agree	agree	agree	disagree	agree	agree	agree	agree	agree	agree	agree	agree	agree	agree
1181	port_worker	45	male	han	college or higher	married	never or occasional smoker	never or occasional drinker	yes	40-48	17	agree	agree	agree	agree	agree	disagree	agree	agree	agree	disagree	agree	agree	agree	agree	agree	agree	agree	agree	agree	agree	agree	agree
1182	port_worker	50	male	han	middle school or lower	married	never or occasional smoker	never or occasional drinker	no	>56	2	agree	agree	agree	disagree entirely	agree	agree	agree	disagree entirely	disagree	disagree	agree	agree	disagree entirely	disagree entirely	agree	disagree entirely	agree	agree	agree	agree	agree	agree
1183	firefighter	34	male	han	high school or vocational school	single	former smoker	former drinker	yes	40-48	5	disagree	disagree	disagree	disagree	disagree entirely	disagree	disagree	disagree	disagree	disagree	agree	disagree	disagree	disagree	agree	disagree	disagree	disagree	disagree	disagree	disagree	disagree
1184	bus_driver	37	male	han	high school or vocational school	married	never or occasional smoker		yes	40-48	1	agree entirely	agree entirely	agree entirely	disagree	agree entirely	agree entirely	agree	agree	agree	disagree	agree	agree	agree	disagree	disagree	disagree	agree	agree	agree	agree	agree	agree
1185	port_worker	43	male	other	middle school or lower	married	never or occasional smoker	never or occasional drinker	yes	>56	5	agree	agree	disagree	disagree	agree	agree	disagree	disagree	agree	disagree	agree	agree	agree	disagree	agree	agree	agree	agree	agree	agree	agree	agree
1186	bus_driver	44	male	han	high school or vocational school	married	current smoker		yes	40-48	17	agree	agree	agree	agree	disagree entirely	agree	disagree	disagree	agree	agree	agree	agree	agree	agree	agree	disagree	agree	agree	agree	agree	agree	agree
1187	bus_driver	52	male	han	high school or vocational school	married	current smoker		no	>56	18	agree	agree	disagree	disagree entirely	agree entirely	agree entirely	disagree entirely	disagree	agree	disagree	agree	agree	agree	disagree	agree	disagree	disagree	agree	agree	agree	agree	agree
1188	VDT_operator	42	male	han	college or higher	married				>56	14	agree	agree	disagree	disagree	agree	agree	agree	disagree	disagree	agree	agree	disagree	disagree	agree	disagree	agree	disagree	agree	agree	agree	agree	agree
1189	VDT_operator	33	female	han	college or higher	married				49-56	16	agree entirely	agree	agree	agree	agree	agree	disagree	agree	agree entirely	agree entirely	agree entirely	agree	agree entirely	disagree	agree entirely	agree entirely	agree entirely	agree entirely	disagree	agree	agree	agree
1190	port_worker	51	male	han	high school or vocational school	married	never or occasional smoker	never or occasional drinker	yes	40-48	32	agree	agree	agree	disagree	agree	disagree	disagree	disagree	disagree	disagree	agree	disagree	agree	agree	agree	agree	agree	agree	agree	agree	agree	agree
1191	firefighter	30	male	han	college or higher	married	current smoker	never or occasional drinker	yes	>56	4	agree	agree entirely	disagree	disagree entirely	agree	agree entirely	disagree	disagree	disagree	agree	agree	agree	disagree	agree	disagree entirely	disagree entirely	disagree entirely	disagree	agree	agree entirely	agree entirely	agree entirely
1192	firefighter	28	male	han	high school or vocational school	single	current smoker	never or occasional drinker	yes	>56	8	agree entirely	disagree	agree	disagree	agree	disagree	disagree	agree	agree	disagree	agree	disagree entirely	disagree	agree	disagree	agree	agree	agree	agree	agree	agree	agree
1193	bus_driver	44	male	han	high school or vocational school	married	current smoker		no	49-56	23	agree	agree entirely	agree	disagree	agree entirely	agree	disagree entirely	agree	agree	disagree	agree entirely	disagree	disagree	disagree	agree	agree entirely	agree entirely	agree entirely	agree	agree	agree	agree
1194	VDT_operator	39	female	han	high school or vocational school	married				40-48	15	agree	agree	agree	agree	agree	disagree	agree	agree	agree	agree	agree	disagree	disagree	disagree	disagree	agree	agree	agree	agree	agree	agree	agree
1195	VDT_operator	43	female	han	high school or vocational school	married				40-48	3	agree entirely	agree	agree	agree	agree	disagree	disagree	agree	disagree	agree	agree	agree	agree	disagree	agree	agree	agree	agree	agree	agree	agree	agree
1196	port_worker	32	male	han	college or higher	married	never or occasional smoker	never or occasional drinker	no	40-48	9	agree entirely	agree entirely	agree entirely	agree	agree entirely	disagree	disagree	disagree	disagree	agree	agree	disagree entirely	disagree	disagree	agree	agree	agree	agree	agree	agree	agree	agree
1197	firefighter	27	male	han	high school or vocational school	married	current smoker	never or occasional drinker	yes	<40	2	agree entirely	agree entirely	agree	disagree entirely	agree	agree	disagree entirely	disagree entirely	disagree	disagree	agree entirely	agree	agree	agree	agree	agree	agree	agree	agree	agree	agree	agree
1198	firefighter	30	male	han	college or higher	single	never or occasional smoker	never or occasional drinker	yes	>56	1	agree	agree	agree	disagree	agree	disagree	disagree	disagree	disagree	agree	agree entirely	agree	agree	agree	agree	agree	agree	agree	disagree	agree	agree	agree
1199	firefighter	24	male	han	college or higher	single	former smoker	never or occasional drinker	yes	>56	1	disagree entirely	disagree entirely	agree	disagree	agree entirely	agree	agree	agree	agree	agree	agree	agree entirely	disagree entirely	agree	agree entirely	disagree	disagree	agree	agree	agree	agree	agree
1200	firefighter	38	male	han	college or higher	married	current smoker	never or occasional drinker	yes	>56	22	agree	agree	agree	agree	agree	disagree	agree	agree	agree	agree	agree	agree	agree	agree	agree	agree	agree	agree	agree	agree	agree	agree
1201	firefighter	29	female	han	college or higher	single	never or occasional smoker	never or occasional drinker	no	40-48	22	agree	agree	agree	agree	agree	disagree	disagree	agree	agree	agree	agree	disagree	agree	agree	agree	agree entirely	agree entirely	agree	agree	agree	agree	agree
1202	firefighter	32	male	han	middle school or lower	married	former smoker	never or occasional drinker	yes	>56	4	agree	agree	agree	disagree	agree	agree entirely	agree entirely	disagree entirely	agree	disagree entirely	agree	disagree entirely	agree	disagree	agree	agree	agree	agree	agree	agree	agree	agree
1203	firefighter	27	male	han	high school or vocational school	single	never or occasional smoker	never or occasional drinker	yes	>56	6	agree entirely	agree entirely	agree entirely	agree	agree entirely	disagree	disagree	agree	agree entirely	agree	agree	agree	agree	disagree entirely	agree	agree	agree	agree	agree	agree	agree	agree
1204	port_worker	28	male	han	high school or vocational school	married	never or occasional smoker	never or occasional drinker	no	40-48	7	agree	agree	disagree	disagree	agree	agree	disagree entirely	disagree entirely	disagree entirely	agree	agree	agree	agree	agree	agree	agree	agree	agree	agree	disagree	agree	agree
1205	port_worker	39	male	han	college or higher	married	former smoker	never or occasional drinker	no	40-48	9	agree entirely	agree	agree entirely	disagree	agree	disagree	disagree	agree	agree	disagree	agree entirely	disagree	agree	disagree	agree	agree	agree entirely	agree entirely	agree	agree	agree	agree
1206	VDT_operator	32	male	han	college or higher	married				>56	9	agree	disagree	agree	disagree	agree	agree	disagree	disagree	disagree	agree	agree	agree entirely	disagree	agree	disagree	agree	disagree	disagree	disagree	disagree	agree	disagree
1207	port_worker	30	male	han	high school or vocational school	married	current smoker	current drinker	no	>56	5	agree	agree	agree	disagree	disagree	disagree	disagree	disagree	agree	agree	agree	disagree	agree	disagree	disagree	disagree	agree	disagree	agree	disagree	disagree	disagree
1208	firefighter	32	male	han	college or higher	married	current smoker	former drinker	yes	>56	2	agree	agree	disagree	disagree entirely	agree	agree entirely	disagree entirely	disagree entirely	disagree	disagree entirely	agree entirely	disagree entirely	agree	disagree entirely	disagree	disagree entirely	agree	agree	agree	agree	agree	agree
1209	firefighter	37	male	han	high school or vocational school	married	current smoker	former drinker	yes	>56	2	agree entirely	agree	agree	agree	agree	agree	disagree	agree	agree	agree	agree	disagree	agree	agree	agree	agree	agree	agree	agree	agree	agree	agree
1210	firefighter	38	male	han	high school or vocational school	other	current smoker	never or occasional drinker	yes	49-56	1	agree	agree	disagree	disagree	agree	agree	disagree	disagree entirely	agree	disagree	agree	disagree	disagree	disagree	disagree	disagree	agree	agree	agree	disagree	disagree	agree
1211	VDT_operator	33	female	han	college or higher	married				40-48	1	agree	agree	agree	agree	agree	agree	agree	agree	agree	agree	agree	agree	agree	agree	agree	agree	agree	agree	agree	agree	agree	agree
1212	port_worker	31	male	han	middle school or lower	single	never or occasional smoker	never or occasional drinker	yes	40-48	1	agree	agree	agree	agree	agree	agree	disagree entirely	agree	agree	agree	agree	agree	agree	agree	agree	agree	agree	agree	agree	agree	agree	agree
1213	bus_driver	51	male	han	high school or vocational school	married	never or occasional smoker		yes	40-48	20	agree	agree	disagree	disagree	disagree	agree	disagree	disagree	disagree	disagree	agree	disagree	disagree	disagree	disagree	disagree	disagree	disagree	disagree	agree	agree	disagree
1214	firefighter	31	male	han	college or higher	married	current smoker	former drinker	yes	40-48	3	agree	agree entirely	disagree	disagree	agree	agree	disagree	disagree	agree	agree	disagree	disagree	disagree	agree	agree	agree	agree	agree	agree	agree	agree	agree
1215	firefighter	24	male	han	college or higher	single	never or occasional smoker	never or occasional drinker	yes	>56	1	agree	disagree	disagree	disagree entirely	agree	agree	disagree	disagree	agree	agree	agree	disagree entirely	disagree	agree entirely	agree	agree	agree	agree	disagree	disagree	agree	agree
1216	VDT_operator	36	male	han	college or higher	married				40-48	15	agree	agree	disagree	agree	disagree	disagree	agree	agree	agree	agree	agree	agree	agree	agree	agree	agree	agree	agree	agree	agree	agree	agree
1217	firefighter	32	male	han	college or higher	married	former smoker	former drinker	yes	>56	10	agree entirely	agree entirely	agree entirely	agree entirely	agree entirely	disagree entirely	agree	agree	agree	agree	agree	disagree entirely	agree	agree	agree	agree	agree	agree	agree	agree	agree	agree
1218	port_worker	25	male	han	high school or vocational school	single	current smoker	never or occasional drinker	no	49-56	4.5	agree	agree	agree	disagree	agree	disagree	disagree	disagree	agree	agree	agree	agree	agree	disagree	agree	agree	agree	agree	agree	agree	agree	agree
1219	firefighter	28	male	han	college or higher	married	current smoker	former drinker	yes	40-48	9	agree	agree	agree	agree	agree	disagree	agree	agree	agree	disagree	agree	agree	agree	agree	agree entirely	agree	agree entirely	agree entirely	agree entirely	agree entirely	agree entirely	agree entirely
1220	firefighter	40	male	han	college or higher	married	current smoker	never or occasional drinker	yes	>56	14	agree	agree	agree	disagree	agree	agree	agree	agree	agree entirely	agree	agree entirely	agree	agree	disagree	agree	agree	agree	agree	agree	agree	agree	agree
1221	bus_driver	35	male	han	middle school or lower	married	current smoker		no	>56	4	agree	disagree	disagree	disagree	agree	disagree	disagree	disagree	agree	disagree	agree	disagree	disagree	disagree	disagree	disagree	disagree	agree	agree	agree	agree entirely	agree
1222	bus_driver	47	male	han	high school or vocational school	married	never or occasional smoker		no	>56	17	agree	agree	agree	disagree	agree	agree	disagree entirely	disagree	agree	agree	agree	agree	disagree	disagree	disagree	disagree	disagree	disagree	agree	disagree	disagree	disagree
1223	bus_driver	44	male	han	high school or vocational school	married	never or occasional smoker		no	>56	15	agree	agree	agree	agree	agree	agree	agree	agree	agree	agree	agree	disagree	agree	agree	agree entirely	agree entirely	agree entirely	agree entirely	agree	agree	agree	agree
1224	firefighter	32	male	han	high school or vocational school	single	never or occasional smoker	never or occasional drinker	yes	>56	4	agree	agree	agree	agree	agree	agree	disagree	disagree	agree	agree	agree	agree	agree	disagree	agree entirely	agree	agree	agree	agree	agree entirely	agree entirely	agree entirely
1225	firefighter	27	male	han	high school or vocational school	single	never or occasional smoker	never or occasional drinker	yes	>56	5	agree	agree entirely	disagree	disagree	agree	agree entirely	disagree entirely	disagree entirely	disagree entirely	agree entirely	agree entirely	disagree entirely	disagree	disagree entirely	disagree	disagree entirely	disagree entirely	agree	disagree	agree	agree	disagree
1226	firefighter	26	male	han	high school or vocational school	single	current smoker	current drinker	no	>56	5	agree entirely	agree	agree entirely	agree	agree entirely	disagree	disagree	agree	agree	agree entirely	agree entirely	agree entirely	agree entirely	agree	agree entirely	agree entirely	agree entirely	agree entirely	agree entirely	agree entirely	agree entirely	agree entirely
1227	firefighter	29	male	han	college or higher	single	never or occasional smoker	never or occasional drinker	no	40-48	3	agree	agree	disagree	disagree entirely	agree	agree	disagree entirely	disagree	disagree	agree	agree	disagree	disagree	agree	agree entirely	agree	agree	agree	disagree	agree	agree	agree
1228	bus_driver	38	male	han	high school or vocational school	married	current smoker		no	40-48	12	agree entirely	agree	agree entirely	disagree	disagree	disagree	disagree entirely	disagree entirely	disagree entirely	disagree entirely	agree entirely	disagree	agree	disagree	agree entirely	agree	agree	agree entirely	agree entirely	agree	agree entirely	agree entirely
1229	firefighter	25	male	han	college or higher	single	never or occasional smoker	never or occasional drinker	no	>56	1	agree	agree	agree	disagree	disagree	disagree	disagree	disagree	agree	agree	agree	disagree	agree	disagree	agree	agree	agree	agree	agree	agree	agree	agree
1230	firefighter	40	male	han	college or higher	married	never or occasional smoker	never or occasional drinker	yes	>56	4	agree	agree	agree	disagree	agree	agree	disagree	disagree	agree	agree	agree	agree	agree	agree	agree	disagree	agree	agree	agree	agree	agree	agree
1231	firefighter	24	male	han	college or higher	single	current smoker	former drinker	yes	40-48	1	agree	disagree	disagree	disagree	agree	disagree	disagree	disagree	agree	agree	agree	agree	agree	disagree	agree	agree	agree	agree	agree	agree	agree entirely	agree entirely
1232	firefighter	27	male	han	middle school or lower	married	current smoker	former drinker	yes	>56	8	agree	agree	disagree	disagree entirely	disagree	agree	disagree	disagree	agree	agree	agree	disagree entirely	disagree	agree	disagree	disagree	agree	agree	disagree	disagree	agree entirely	agree
1233	port_worker	33	male	han	high school or vocational school	married	current smoker	never or occasional drinker	no	40-48	12	agree	disagree	agree	disagree	agree	agree	agree	agree	disagree	agree	agree	disagree	agree	disagree	agree	agree	agree	agree	agree	agree	agree	agree
1234	firefighter	36	male	han	college or higher	married	current smoker	never or occasional drinker	no	40-48	4	agree	agree	agree	agree	agree	agree	agree	agree	agree	agree	agree	agree	agree	agree	agree	agree	agree	agree	agree	agree	agree	agree
1235	bus_driver	36	male	han	middle school or lower	married	current smoker		no	49-56	5	agree	agree	agree	agree entirely	agree entirely	disagree	disagree entirely	agree entirely	agree	agree	agree entirely	agree	agree	disagree	agree entirely	agree entirely	agree entirely	agree entirely	agree	agree	agree	agree
1236	port_worker	36	male	han	college or higher	married	current smoker	never or occasional drinker	no	49-56	10	agree	agree	agree	disagree	disagree	disagree entirely	disagree	agree	agree	agree entirely	agree	disagree	agree	agree	agree	agree	agree entirely	agree entirely	agree entirely	agree entirely	agree	agree entirely
1237	port_worker	28	male	han	high school or vocational school	married	current smoker	never or occasional drinker	no	40-48	8	agree	agree	agree	agree	agree	disagree	disagree	disagree	disagree	agree	agree	agree	agree	agree	agree	agree	agree	agree	agree	agree	agree	agree
1238	firefighter	32	male	han	college or higher	married	current smoker	never or occasional drinker	yes	>56	7	agree	agree	agree	agree	agree entirely	disagree	disagree entirely	agree	agree	agree	agree entirely	disagree entirely	agree entirely	disagree	agree	agree	agree entirely	agree entirely	agree	agree	agree	agree
1239	firefighter	35	male	han	high school or vocational school	married	never or occasional smoker	never or occasional drinker	yes	49-56	6	agree	agree	disagree	agree entirely	disagree	disagree entirely	agree	agree	agree	disagree	agree	agree	agree	disagree	agree	agree	agree	agree	agree	agree	agree	agree
1240	firefighter	39	male	han	high school or vocational school	married	never or occasional smoker	never or occasional drinker	yes	>56	2	agree entirely	agree	agree	disagree	agree	agree	disagree	agree	disagree	agree	agree	agree	agree	disagree	disagree entirely	disagree entirely	agree	disagree entirely	agree	agree	agree	agree
1241	firefighter	36	male	han	middle school or lower	other	former smoker	former drinker	yes	>56	1	agree	agree	agree	agree	disagree	disagree	agree	agree	agree	agree	agree	disagree	agree	agree	agree	agree	agree	agree	agree	agree	agree	agree
1242	firefighter	19	male	han	high school or vocational school	single	current smoker	never or occasional drinker	yes	>56	1	agree	agree	agree	disagree	agree	disagree	disagree	agree	agree	agree	agree	agree	agree	disagree	agree	agree	agree	agree	agree	agree	agree	agree entirely
1243	port_worker	29	female	han	college or higher	married	never or occasional smoker	never or occasional drinker	no	49-56	6	agree	agree	disagree	agree	disagree	disagree	disagree	disagree	disagree	disagree entirely	agree	agree	agree	disagree	agree	agree	agree	agree	agree	agree	agree	agree
1244	firefighter	42	male	han	high school or vocational school	married	current smoker	never or occasional drinker	yes	>56	7	agree	agree	agree	agree	agree	agree	agree	agree	agree	agree	agree	agree	agree	disagree	agree	agree	agree	agree	agree	agree	agree	agree
1245	firefighter	38	male	other	high school or vocational school	married	never or occasional smoker	never or occasional drinker	yes	>56	21	agree	agree	agree	agree	agree	agree	agree	agree	agree	agree	agree	agree	agree	agree	agree	agree	agree	agree	agree	agree	agree	agree
1246	firefighter	39	male	han	high school or vocational school	married	never or occasional smoker	never or occasional drinker	yes	>56	15	agree	agree entirely	disagree	disagree	agree	agree	disagree	agree	agree	agree	agree	disagree	disagree	agree	agree	agree	agree	agree	agree	disagree	agree	agree
1247	port_worker	36	male	han	high school or vocational school	married	never or occasional smoker	never or occasional drinker	yes	40-48	5	agree	disagree	disagree	disagree	agree	agree	disagree	disagree	disagree	disagree	disagree	disagree	agree	disagree	disagree	disagree	agree	agree	agree	agree	agree	agree
1248	VDT_operator	25	female	han	college or higher	single				40-48	5	agree	agree	agree	agree	agree	disagree	agree	agree	agree	agree	agree	disagree	agree	disagree	agree	agree	agree	agree	agree	agree	agree	agree
1249	firefighter	27	male	han	high school or vocational school	single	former smoker	former drinker	yes	>56	1	agree	agree	agree	disagree entirely	agree	agree	disagree entirely	disagree	agree	agree	agree	disagree	agree	agree	agree entirely	agree entirely	agree	agree entirely	agree	agree	agree	agree
1250	VDT_operator	39	male	han	college or higher	single				49-56	16	agree	agree	agree	agree	agree	disagree	agree	agree	agree	agree	agree	disagree	disagree	disagree	disagree	disagree	disagree	disagree	agree	disagree	disagree	disagree
1251	firefighter	26	male	han	college or higher	single	never or occasional smoker	never or occasional drinker	yes	>56	1	agree	agree	disagree	disagree	disagree	agree	disagree	disagree	disagree	agree	agree	disagree	agree	disagree	agree	agree	agree	agree	agree	agree	agree	agree
1252	bus_driver	49	male	han	college or higher	married	current smoker		no	49-56	10	agree entirely	agree	agree	disagree entirely	agree entirely	disagree	disagree entirely	disagree	agree	disagree	agree	disagree entirely	agree entirely	disagree entirely	agree entirely	agree	agree	agree	agree entirely	agree	agree	agree
1253	firefighter	49	male	han	high school or vocational school	married	current smoker	former drinker	yes	>56	7	agree	agree	agree	agree	agree	disagree	agree	agree	agree	agree	agree	disagree	agree	disagree	agree	agree	agree	agree	agree	agree	agree	agree
1254	firefighter	24	male	han	college or higher	single	never or occasional smoker	never or occasional drinker	yes	>56	2	agree entirely	agree entirely	agree	disagree entirely	agree	agree	disagree	agree	agree	agree	agree	disagree	agree	agree	agree entirely	agree entirely	agree entirely	agree entirely	agree	agree	agree	agree
1255	VDT_operator	40	male	han	college or higher	married				40-48	14	agree entirely	agree entirely	agree entirely	disagree entirely	agree entirely	agree entirely	disagree entirely	agree	agree	agree entirely	agree entirely	disagree entirely	disagree entirely	agree entirely	disagree entirely	disagree	disagree	disagree entirely	disagree	agree	disagree	agree
1256	firefighter	33	male	han	middle school or lower	married	current smoker	never or occasional drinker	yes	>56	14	agree	agree	disagree	disagree	agree	agree entirely	disagree	disagree	disagree	agree	agree	disagree	agree	disagree	disagree entirely	disagree	agree	agree	agree	agree	agree	agree
1257	firefighter	36	male	han	college or higher	married	never or occasional smoker	never or occasional drinker	yes	>56	2	agree	agree	agree	agree	agree	agree	agree	agree	agree	agree	agree	agree	agree	disagree	agree	agree	agree	agree	agree	agree	agree	agree
1258	firefighter	30	male	han	college or higher	single	never or occasional smoker	never or occasional drinker	no	>56	10	agree	agree	agree	agree	agree	disagree	agree	agree entirely	agree entirely	agree entirely	agree	agree	agree	agree	agree entirely	agree entirely	agree	agree	agree	agree	agree	agree
1259	port_worker	51	male	han	high school or vocational school	married	current smoker	former drinker	no	>56	12	agree	agree	disagree	disagree entirely	agree	disagree entirely	disagree	disagree entirely	disagree	disagree	agree entirely	disagree entirely	disagree	agree	disagree entirely	agree	agree	agree	agree	agree	agree	agree
1260	VDT_operator	44	female	han	college or higher	married				40-48	20	agree	disagree	agree	disagree	agree	agree	disagree	disagree	agree	agree	agree	agree	agree	agree	agree	agree	agree	agree	agree	agree	agree	agree
1261	port_worker	50	male	han	high school or vocational school	married	never or occasional smoker	current drinker	no	49-56	16	agree	agree	agree	disagree	agree	agree	disagree	agree	agree	agree	agree	disagree	agree	disagree	agree	agree	agree	agree	agree	agree	agree	agree
1262	port_worker	38	female	han	high school or vocational school	married	never or occasional smoker	never or occasional drinker	yes	40-48	8	agree	agree	agree	disagree	disagree	disagree	disagree	agree	disagree	disagree	agree	agree	agree	disagree	agree	agree	agree entirely	agree entirely	agree	agree	agree	agree
1263	firefighter	47	male	han	high school or vocational school	married	former smoker	never or occasional drinker	no	49-56	2	agree	agree	agree	agree	agree	agree	agree	agree	agree	agree	agree	agree	agree	agree	agree	agree entirely	agree	agree entirely	agree entirely	agree entirely	agree entirely	agree entirely
1264	bus_driver	51	male	han	high school or vocational school	married	never or occasional smoker		no	>56	10	agree	agree	disagree entirely	disagree	agree	disagree	disagree	disagree	disagree	agree	agree	agree	agree	disagree	agree	disagree	agree	agree	disagree	agree	agree	agree
1265	firefighter	36	male	han	college or higher	married	current smoker	never or occasional drinker	yes	>56	7	agree	agree	agree	disagree	agree	disagree	agree	agree	agree	agree	agree	agree	agree	agree	agree entirely	agree	agree	agree entirely	agree	agree	agree	agree
1266	firefighter	23	female	han	college or higher	single	never or occasional smoker	never or occasional drinker	yes	49-56	1	agree	agree	agree	disagree	agree	agree	disagree	disagree	agree	agree	agree	disagree	disagree	agree	agree	agree	agree	agree	agree	agree	agree	agree
1267	firefighter	26	male	han	college or higher	married	never or occasional smoker	never or occasional drinker	yes	>56	2	agree	agree	agree	disagree	agree	agree	agree	disagree	agree	agree	agree	disagree entirely	agree	agree	agree	agree	agree	agree	agree	agree	agree	agree
1268	firefighter	25	male	han	high school or vocational school	married	never or occasional smoker	never or occasional drinker	yes	>56	20	agree entirely	agree entirely	agree entirely	agree entirely	agree entirely	agree entirely	agree entirely	agree entirely	agree entirely	agree entirely	agree entirely	agree entirely	agree entirely	agree entirely	agree	agree	agree	agree	agree	agree	agree	agree
1269	firefighter	41	male	han	college or higher	married	never or occasional smoker	never or occasional drinker	yes	40-48	3	agree	agree	agree	disagree	agree	disagree	agree	agree	agree	agree entirely	agree entirely	disagree entirely	disagree	agree	disagree	agree	agree	agree	agree	agree	agree	agree
1270	firefighter	26	male	han	high school or vocational school	single	never or occasional smoker	never or occasional drinker	yes	>56	4	agree	agree	agree	disagree	agree	disagree	disagree	disagree	agree	disagree	disagree	disagree	agree	agree	agree	agree	agree	agree	agree	agree	agree	agree
1271	firefighter	29	male	han	college or higher	single	current smoker	never or occasional drinker	yes	>56	10	agree	disagree	agree	disagree	agree	disagree	agree	agree	agree	agree	agree	agree	agree	agree	agree	agree	agree entirely	agree entirely	disagree	agree entirely	agree entirely	agree entirely
1272	firefighter	23	male	han	high school or vocational school	single	former smoker	former drinker	yes	>56	3	disagree	disagree	agree	disagree	disagree	disagree	agree	disagree	disagree	agree	disagree	agree	disagree	disagree	agree	disagree	agree	disagree	disagree	disagree	disagree	disagree
1273	firefighter	25	male	han	college or higher	single	never or occasional smoker	never or occasional drinker	yes	>56	1	agree	agree	agree	agree	agree	disagree	disagree	disagree	agree	agree	agree	agree	agree	disagree	agree	agree	agree	agree	agree	agree	agree	agree
1274	firefighter	31	male	han	college or higher	single	current smoker	never or occasional drinker	yes	>56	20	agree	agree	agree	disagree	agree	agree	disagree	disagree	disagree	agree	agree	disagree	disagree	agree	agree	agree	agree	agree	agree	agree	agree	agree
1275	firefighter	28	male	han	college or higher	single	current smoker	never or occasional drinker	yes	40-48	2	agree entirely	agree	disagree	agree	agree	disagree	disagree	agree	disagree	agree	agree	disagree entirely	agree	agree entirely	agree	agree	agree	agree	disagree entirely	disagree	agree	disagree entirely
1276	firefighter	31	male	han	high school or vocational school	single	never or occasional smoker	never or occasional drinker	yes	>56	17	agree	agree	disagree	disagree entirely	disagree entirely	agree	disagree entirely	disagree	disagree	agree	agree	disagree	agree	agree	disagree	disagree	disagree	agree	agree	agree	agree	agree
1277	firefighter	27	male	han	college or higher	single	current smoker	never or occasional drinker	yes	>56	19	agree	agree	agree	disagree	agree entirely	agree	disagree entirely	disagree	disagree	agree	agree	disagree entirely	disagree	agree	disagree	agree	agree	disagree	agree	agree	agree	agree
1278	firefighter	23	male	han	college or higher	single	never or occasional smoker	never or occasional drinker	yes	>56	1	agree	agree	agree	disagree	agree	disagree	disagree	agree	agree	agree	agree	disagree	agree	agree	agree	agree	agree	agree	agree	agree	agree	agree
1279	firefighter	31	male	han	high school or vocational school	single	current smoker	never or occasional drinker	yes	>56	6	agree entirely	agree entirely	agree entirely	agree entirely	agree entirely	agree entirely	agree	disagree entirely	disagree	disagree	agree	agree entirely	agree entirely	disagree	disagree entirely	disagree entirely	agree	agree	agree entirely	agree	agree entirely	agree
1280	firefighter	30	male	han	college or higher	married	current smoker	never or occasional drinker	yes	>56	1	agree	agree entirely	agree	disagree entirely	agree	agree entirely	disagree entirely	agree	agree	agree entirely	agree entirely	disagree entirely	agree entirely	agree entirely	disagree entirely	agree	agree	agree	agree	agree	agree	agree
1281	firefighter	38	male	han	middle school or lower	married	former smoker	former drinker	yes	>56	1	agree entirely	disagree entirely	agree	agree	agree entirely	agree	agree	disagree	disagree	agree	agree	disagree	agree	disagree	agree	agree	agree	agree	agree entirely	agree entirely	agree entirely	agree entirely
1282	firefighter	27	male	han	college or higher	single	current smoker	never or occasional drinker	yes	>56	6	agree	agree	disagree	disagree	disagree	disagree	disagree	agree	agree	agree	agree	disagree	agree	agree	disagree	disagree	agree	disagree	agree	agree	agree	agree
1283	firefighter	26	male	han	college or higher	single	current smoker	former drinker	yes	49-56	5	agree entirely	agree entirely	agree entirely	agree entirely	agree entirely	agree entirely	agree entirely	agree entirely	agree entirely	agree entirely	agree entirely	agree	agree	disagree entirely	agree entirely	agree entirely	agree entirely	agree entirely	agree	agree entirely	agree entirely	agree entirely
1284	port_worker	28	male	han	high school or vocational school	married	current smoker	never or occasional drinker	no	>56	3	disagree entirely	agree entirely	disagree entirely	disagree entirely	disagree entirely	agree	disagree entirely	disagree	disagree	agree	disagree	disagree entirely	disagree entirely	agree	disagree entirely	disagree	disagree	disagree	disagree	agree	disagree	disagree
1285	firefighter	25	male	han	college or higher	married	former smoker	former drinker	yes	>56	20	agree	disagree	agree	agree	agree	disagree	disagree	agree	disagree	disagree	agree	agree	agree	disagree	agree	agree	agree entirely	agree entirely	disagree	agree	agree	agree
1286	firefighter	29	male	han	high school or vocational school	married	never or occasional smoker	never or occasional drinker	yes	>56	3	agree entirely	agree entirely	agree	disagree	agree	agree	disagree	agree	disagree	agree	agree entirely	disagree entirely	agree	disagree	disagree	agree	agree	disagree	agree entirely	agree entirely	agree entirely	agree entirely
1287	firefighter	34	male	han	college or higher	married	current smoker	never or occasional drinker	no	40-48	1	agree	disagree	agree	agree	agree	disagree	disagree	agree	agree	agree	agree	agree	agree	disagree	agree	agree	agree entirely	agree entirely	agree	agree	agree	agree
1288	VDT_operator	38	male	han	college or higher	married				40-48	13	agree	disagree	agree	disagree	agree	disagree	agree	agree	agree	agree	agree	agree	agree	disagree	agree	agree	agree	agree	agree	agree	agree	agree
1289	bus_driver	51	male	han	high school or vocational school	married	never or occasional smoker		no	40-48	12	agree	agree entirely	disagree	disagree entirely	agree entirely	agree	disagree entirely	agree	disagree	disagree	agree entirely	disagree	agree	disagree	agree entirely	agree	agree	agree entirely	agree	agree	agree	agree
1290	firefighter	29	male	han	college or higher	married	never or occasional smoker	never or occasional drinker	yes	<40	9	agree	agree	agree	disagree entirely	agree	disagree	disagree	disagree	disagree	disagree	agree	disagree entirely	agree	agree	agree	agree	agree	agree	agree	agree	agree	agree
1291	port_worker	40	male	han	high school or vocational school	married	former smoker	never or occasional drinker	no	49-56	18	agree	agree	agree	disagree	agree entirely	agree entirely	disagree entirely	disagree	disagree	agree entirely	agree entirely	disagree entirely	disagree entirely	agree	agree	agree	agree	agree	agree	agree	agree	agree
1292	VDT_operator	35	female	han	college or higher	married				<40	12	agree	agree entirely	disagree	disagree	disagree	agree	disagree	disagree	disagree	agree	agree	agree	agree	disagree	agree	agree	agree	agree	agree	agree	agree	agree
1293	firefighter	39	male	han	college or higher	married	current smoker	former drinker	yes	>56	9	agree	agree	agree	disagree	agree	agree	agree	disagree	agree	agree	agree	disagree	agree	agree	agree	disagree	agree	agree	agree	agree	agree	agree
1294	firefighter	24	male	han	college or higher	single	never or occasional smoker	never or occasional drinker	yes	>56	2	agree	agree	agree	agree	agree entirely	agree entirely	agree	disagree	agree	agree	agree	agree	agree	agree	agree	agree	agree	agree	agree	agree	agree	agree
1295	firefighter	30	male	han	college or higher	single	current smoker	former drinker	no	>56	2	agree	agree entirely	disagree entirely	disagree entirely	agree entirely	agree entirely	disagree entirely	disagree entirely	disagree entirely	agree entirely	agree entirely	disagree entirely	disagree entirely	agree entirely	disagree	agree	agree	agree	disagree	disagree entirely	disagree	disagree
1296	firefighter	34	male	han	college or higher	single	never or occasional smoker	former drinker	yes	>56	15	agree	agree	agree	agree	agree	agree	agree	agree	agree	agree	agree	agree	agree	agree	agree	agree	agree	agree	agree	agree	agree	agree
1297	firefighter	37	male	han	college or higher	single	current smoker	never or occasional drinker	no	49-56	12	agree	agree	agree	disagree	agree	disagree	disagree	agree	agree	agree	agree	disagree	agree	disagree	agree	agree	agree	agree	agree	agree	agree	agree
1298	port_worker	33	male	han	middle school or lower	single	current smoker	never or occasional drinker	no	>56	8	agree entirely	agree entirely	disagree	disagree entirely	agree	agree entirely	disagree entirely	agree	disagree entirely	agree entirely	agree entirely	agree entirely	agree entirely	agree entirely	agree entirely	agree entirely	agree entirely	agree entirely	agree entirely	agree entirely	agree entirely	agree entirely
1299	firefighter	28	male	han	college or higher	married	current smoker	never or occasional drinker	yes	>56	8	agree	agree	agree	agree	agree	disagree	disagree	disagree	agree	agree	agree	agree	agree	disagree	disagree	agree	agree	agree	agree	agree	agree	agree
1300	VDT_operator	41	male	han	college or higher	married				49-56	20	agree entirely	disagree	agree entirely	agree entirely	agree	disagree entirely	disagree	agree	agree	agree	agree	agree	agree	disagree	agree	agree entirely	agree entirely	agree entirely	agree	agree entirely	agree entirely	agree entirely
1301	VDT_operator	36	female	han	middle school or lower	married				49-56	13	agree	agree	agree	disagree	agree	disagree	agree	agree	agree	agree	agree	disagree	agree	disagree	disagree	agree	agree	agree	agree	agree	agree	agree
1302	VDT_operator	37	male	han	college or higher	married				>56	15	agree	agree	agree	disagree	disagree	agree	disagree	disagree	disagree entirely	agree	agree	disagree entirely	disagree	agree	disagree entirely	agree	agree	disagree	agree	agree	agree	agree
1303	port_worker	38	male	han	middle school or lower	married	never or occasional smoker	never or occasional drinker	no	>56	9	agree	agree entirely	agree	agree	agree entirely	disagree	agree	disagree	disagree	disagree	agree	agree	agree	disagree	agree	agree	agree	agree	agree	agree	agree	agree
1304	port_worker	53	male	han	high school or vocational school	single	never or occasional smoker	never or occasional drinker	no	40-48	34	agree	agree	disagree	agree	disagree	disagree	disagree	disagree	disagree	agree	agree entirely	disagree entirely	disagree	agree	disagree entirely	disagree	agree	disagree entirely	agree	agree	disagree	agree
1305	firefighter	39	male	han	college or higher	other	never or occasional smoker	never or occasional drinker	yes	>56	4	disagree entirely	disagree entirely	disagree entirely	disagree entirely	disagree entirely	disagree entirely	disagree entirely	disagree entirely	disagree entirely	disagree entirely	disagree entirely	disagree entirely	disagree entirely	disagree entirely	disagree entirely	disagree entirely	disagree entirely	disagree entirely	disagree entirely	disagree entirely	disagree entirely	disagree entirely
1306	firefighter	27	male	han	college or higher	married	former smoker	never or occasional drinker	yes	<40	9	agree	disagree	disagree	disagree	agree	disagree	disagree	disagree	disagree	agree	agree	agree	agree	disagree	agree	agree	agree	agree	agree	agree	agree	agree
1307	firefighter	25	male	han	college or higher	married	former smoker	never or occasional drinker	yes	40-48	4	agree	agree	agree	agree	agree	agree	agree	agree	agree	agree	agree	agree	agree	agree	agree	agree	agree	agree	agree	agree	agree	agree
1308	VDT_operator	31	female	han	college or higher	married				40-48	6	disagree entirely	disagree	agree	agree	agree	disagree	agree	agree	agree	disagree	agree	agree	agree	agree	agree	agree	agree	agree	agree	agree	agree	agree
1309	VDT_operator	33	male	han	college or higher	married				49-56	3	agree	agree	agree	agree	agree	disagree	disagree	disagree	disagree	agree	agree	disagree entirely	disagree entirely	disagree	agree	agree	agree	agree	agree	agree	agree	agree
1310	VDT_operator	42	female	han	college or higher	married				40-48	20	agree	agree	agree	disagree	agree	agree	agree	disagree	disagree	agree	agree	disagree	disagree	agree	agree	agree	agree	agree	disagree	agree	agree	agree
1311	firefighter	35	male	han	college or higher	married	current smoker	never or occasional drinker	yes	>56	10	agree	agree	agree	agree	agree	agree	agree	agree	agree	agree	agree	agree	agree	disagree	agree	agree	agree	agree	agree	agree	agree	agree
1312	firefighter	26	male	han	middle school or lower	married	current smoker	former drinker	yes	49-56	3	agree	agree entirely	disagree	disagree entirely	disagree	agree entirely	disagree entirely	disagree entirely	disagree entirely	agree	agree	disagree entirely	disagree entirely	agree	disagree entirely	disagree entirely	disagree	disagree entirely	agree	agree	agree	agree
1313	VDT_operator	33	male	han	college or higher	married				49-56	12	agree entirely	agree entirely	agree	agree	agree	agree	disagree	disagree	disagree	agree	agree	disagree entirely	agree	disagree entirely	disagree entirely	agree	agree entirely	agree	agree	agree	agree	agree
1314	firefighter	35	male	han	college or higher	married	never or occasional smoker	never or occasional drinker	yes	>56	8	agree	agree	agree	disagree	agree	disagree	disagree	disagree	disagree	disagree	agree	disagree	agree	disagree	agree	agree	agree	agree	agree	agree	agree	agree
1315	firefighter	26	male	han	college or higher	single	former smoker	never or occasional drinker	yes	>56	6	agree entirely	agree entirely	agree entirely	agree entirely	agree entirely	agree entirely	agree entirely	agree entirely	agree entirely	agree	agree entirely	agree entirely	agree entirely	agree entirely	I dont have boss	I dont have boss	I dont have boss	I dont have boss	agree entirely	agree entirely	agree entirely	agree entirely
1316	VDT_operator	32	male	han	college or higher	single				49-56	6	agree entirely	disagree	agree entirely	agree entirely	agree entirely	disagree	disagree	agree	disagree	agree	agree	agree	agree	agree	agree	agree	agree	agree	agree	agree	agree	agree
1317	firefighter	30	male	han	middle school or lower	single	never or occasional smoker	never or occasional drinker	no	49-56	2	agree	agree	agree	agree	agree	agree	agree	agree	agree	agree	agree	agree	agree	agree	agree	agree	agree	agree	agree	agree	agree	agree
1318	firefighter	31	male	han	high school or vocational school	single	current smoker	former drinker	yes	40-48	1	agree	agree	agree	agree	agree entirely	disagree	disagree entirely	agree	agree entirely	agree entirely	agree	disagree	agree entirely	disagree	agree entirely	disagree	agree entirely	agree entirely	agree entirely	agree entirely	agree entirely	agree entirely
1319	firefighter	35	male	han	middle school or lower	married	never or occasional smoker	never or occasional drinker	yes	40-48	11	agree	agree	agree	disagree	disagree	agree	disagree	disagree	disagree	disagree	agree	disagree	agree	agree	disagree entirely	disagree entirely	disagree	disagree	disagree	disagree	agree	agree
1320	firefighter	31	male	han	middle school or lower	married	never or occasional smoker	never or occasional drinker	yes	>56	6	agree	agree entirely	agree	disagree entirely	agree	agree	disagree	disagree	agree	agree	agree	disagree	agree	agree	agree	agree	agree	agree	agree	agree	agree	agree
1321	firefighter	31	male	han	college or higher	married	never or occasional smoker	never or occasional drinker	yes	>56	7	agree	agree	agree	disagree	disagree	agree	disagree	disagree	agree	agree	agree	disagree	agree	disagree entirely	disagree entirely	disagree	disagree entirely	disagree entirely	disagree	agree	agree	agree
1322	firefighter	28	male	han	high school or vocational school	married	never or occasional smoker	never or occasional drinker	yes	49-56	5	agree	agree	agree	agree	agree	agree	agree	agree	agree	agree	agree	agree	agree	agree	agree	agree	agree	agree	agree	agree	agree	agree
1323	firefighter	27	male	han	college or higher	single	never or occasional smoker	never or occasional drinker	yes	>56	1	agree	agree	agree	agree	disagree	agree	agree	agree	agree	agree	agree	agree	agree	agree	agree	agree	agree	agree	agree	agree	agree	agree
1324	firefighter	30	male	han	high school or vocational school	single	never or occasional smoker	never or occasional drinker	yes	>56	1	agree entirely	agree	agree	agree	agree	disagree	disagree	agree	agree	agree	agree entirely	agree	agree entirely	disagree	agree entirely	agree entirely	agree entirely	agree	agree	agree entirely	agree entirely	agree entirely
1325	firefighter	30	male	han	college or higher	married	current smoker	never or occasional drinker	yes	<40	2	agree	agree	disagree	disagree	agree	agree	disagree	disagree	disagree	agree	agree	agree	agree	agree	agree	agree	agree	agree	disagree	agree entirely	agree	agree
1326	firefighter	36	male	han	college or higher	married	current smoker	former drinker	yes	>56	5	agree	agree	agree	agree	agree	disagree entirely	agree	agree entirely	agree entirely	disagree	disagree	disagree	disagree	disagree entirely	agree	agree	agree	agree	agree	agree	agree	agree
1327	port_worker	35	male	other	high school or vocational school	married	never or occasional smoker	never or occasional drinker	no	49-56	6	agree	agree	disagree	disagree	agree	agree	disagree	disagree	agree	disagree	agree	agree	agree	disagree	disagree	agree	agree	agree	agree	agree	agree	agree
1328	firefighter	39	male	han	college or higher	married	former smoker	never or occasional drinker	yes	>56	2	agree	agree	agree	disagree entirely	agree	agree	disagree entirely	disagree	agree	disagree	agree	disagree	agree	disagree	agree	disagree	agree	agree	agree	agree	agree	agree
1329	firefighter	24	female	han	college or higher	single	never or occasional smoker	never or occasional drinker	yes	40-48	1	disagree entirely	disagree	agree entirely	agree	agree	agree	agree	agree	agree	agree	agree	disagree	agree	agree	agree	agree	agree	agree	disagree	agree	agree	agree
1330	firefighter	21	male	han	high school or vocational school	single	former smoker	never or occasional drinker	yes	40-48	1	agree	agree	agree	agree	agree	disagree	agree	disagree	agree	disagree	agree	disagree	agree	disagree	agree entirely	agree	agree	agree	agree	agree	agree	agree
1331	bus_driver	44	male	han	high school or vocational school	married	former smoker		no	49-56	6	agree	agree entirely	disagree	disagree	agree	agree	disagree	disagree	disagree	disagree	agree	disagree	disagree	agree	disagree	disagree	agree	agree	agree	agree	agree	agree
1332	firefighter	30	female	han	college or higher	married	never or occasional smoker	never or occasional drinker	no	<40	2	agree	agree	disagree	agree	disagree	disagree	disagree entirely	disagree entirely	disagree entirely	agree entirely	disagree	disagree	disagree	disagree entirely	disagree entirely	disagree entirely	disagree entirely	disagree entirely	disagree entirely	disagree entirely	disagree entirely	agree entirely
1333	port_worker	33	male	han	high school or vocational school	married	current smoker	current drinker	no	>56	3	agree	agree	agree	agree	agree	disagree	disagree	agree	agree	agree	agree	disagree	agree	disagree	agree	agree	agree	agree	agree	agree	agree	agree
1334	firefighter	24	male	han	high school or vocational school	single	never or occasional smoker	never or occasional drinker	yes	>56	2	agree	agree	agree	disagree	agree	agree	disagree	disagree	disagree	agree	agree	agree	agree	disagree	agree entirely	agree	agree	agree	agree	agree	agree	agree
1335	bus_driver	45	male	han	high school or vocational school	married	current smoker		no	49-56	15	agree	agree	disagree	disagree entirely	agree	disagree	disagree	agree	disagree	disagree	agree	agree	agree	disagree	agree	agree	agree	agree	agree	agree	agree	agree
1336	firefighter	37	male	han	college or higher	married	current smoker	never or occasional drinker	yes	>56	4	agree entirely	agree	agree	agree	disagree	disagree entirely	disagree entirely	agree	agree	agree entirely	agree entirely	disagree entirely	agree entirely	agree entirely	agree entirely	agree entirely	agree entirely	agree entirely	agree entirely	agree entirely	agree entirely	agree entirely
1337	firefighter	31	male	other	high school or vocational school	married	current smoker	never or occasional drinker	yes	>56	3	agree	agree	agree	disagree	agree	agree	disagree	disagree	agree	agree	agree	agree	disagree	disagree	agree	agree	agree	agree	agree	agree	agree	agree
1338	bus_driver	41	male	han	high school or vocational school	other	current smoker		no	>56	3	agree entirely	agree	disagree	disagree	agree entirely	agree	disagree entirely	disagree	disagree	agree	agree	disagree	disagree	agree	agree	agree	agree	agree	agree	agree	agree	agree
1339	port_worker	38	male	han	middle school or lower	married	current smoker	never or occasional drinker	yes	>56	6	agree	agree	agree	agree	agree	agree	agree	agree	agree	agree	agree	agree	agree	agree	agree	agree	agree	agree	agree	agree	agree	agree
1340	port_worker	38	male	han	college or higher	married	never or occasional smoker	never or occasional drinker	yes	40-48	7	agree entirely	agree entirely	agree	disagree	agree entirely	disagree	disagree entirely	disagree	agree	agree	agree entirely	disagree	agree	disagree	agree	agree	agree	agree	agree	agree	agree entirely	agree entirely
1341	firefighter	28	male	han	college or higher	married	never or occasional smoker	never or occasional drinker	yes	>56	2	agree	agree entirely	disagree	disagree	agree entirely	agree	disagree	disagree	disagree	disagree	agree	disagree entirely	agree	agree	disagree entirely	disagree	disagree	disagree	agree	agree	agree	agree
1342	firefighter	35	male	han	college or higher	married	former smoker	current drinker	yes	>56	13	agree	agree	agree	disagree	agree	disagree	agree	agree	agree	agree	agree entirely	disagree	disagree	disagree	agree	agree	agree	agree	agree	agree	agree	agree
1343	firefighter	25	male	han	college or higher	single	never or occasional smoker	never or occasional drinker	yes	>56	4	agree	agree	agree	agree	agree	agree	agree	agree	agree	agree	agree	agree	agree	agree	agree	agree	agree	agree	agree	agree	agree	agree entirely
1344	firefighter	34	male	han	high school or vocational school	married	current smoker	never or occasional drinker	yes	49-56	2	agree entirely	agree entirely	agree entirely	disagree entirely	agree entirely	agree	disagree entirely	disagree	agree	agree	agree entirely	disagree entirely	agree	disagree entirely	disagree entirely	disagree	agree	agree	disagree	disagree	disagree entirely	disagree entirely
1345	firefighter	37	male	han	high school or vocational school	single	current smoker	never or occasional drinker	yes	>56	5	agree	agree	agree	agree	agree	agree	agree	agree	agree	agree	agree	agree	agree	agree	disagree entirely	disagree entirely	disagree entirely	disagree entirely	disagree entirely	disagree entirely	disagree entirely	disagree entirely
1346	bus_driver	41	male	han	middle school or lower	married	current smoker		no	>56	20	agree	disagree	disagree	disagree	agree	agree	disagree entirely	disagree	disagree	disagree entirely	agree	agree	agree	disagree	disagree	disagree	disagree	agree	agree	agree	agree	agree
1347	firefighter	44	male	han	middle school or lower	other	current smoker	never or occasional drinker	yes	>56	25	disagree	agree	disagree	disagree	agree	disagree	disagree	disagree	disagree	agree	agree	disagree	disagree	disagree	disagree	agree	disagree	disagree	disagree	agree	agree	agree
1348	firefighter	27	male	han	college or higher	single	never or occasional smoker	never or occasional drinker	yes	<40	4	agree	agree	agree	agree	agree	agree	agree	agree	agree	agree	agree	agree	agree	agree	agree	agree	agree	agree	agree	agree	agree	agree
1349	firefighter	32	male	han	high school or vocational school	married	never or occasional smoker	never or occasional drinker	yes	<40	18	agree	agree	agree	agree	agree	agree	agree	agree	agree	agree	agree	agree	agree	agree	agree	agree	agree	agree	agree	agree	agree	agree
1350	firefighter	25	female	han	college or higher	single	never or occasional smoker	never or occasional drinker	yes	49-56	1	agree	agree	agree	disagree	agree	disagree	disagree	disagree	disagree	disagree	agree entirely	disagree entirely	disagree	agree	agree entirely	agree	agree entirely	agree entirely	agree	agree	agree	agree
1351	firefighter	26	male	han	high school or vocational school	married	never or occasional smoker	never or occasional drinker	yes	40-48	2	agree entirely	agree	agree	disagree	agree	agree	disagree	disagree	disagree	disagree	agree entirely	disagree	agree	agree	agree entirely	agree entirely	agree entirely	agree entirely	disagree	agree entirely	agree entirely	agree entirely
1352	firefighter	28	male	han	high school or vocational school	single	never or occasional smoker	never or occasional drinker	yes	40-48	3	agree	agree	agree	disagree	disagree	agree	disagree	disagree	agree	disagree	agree	disagree	disagree	agree	agree	agree	agree	agree	disagree	disagree	disagree	agree
1353	firefighter	27	male	han	high school or vocational school	single	never or occasional smoker	never or occasional drinker	yes	49-56	19	agree	agree	agree	disagree	disagree	agree	disagree	disagree	disagree	agree	agree	disagree	agree	disagree	agree	disagree	agree	agree	disagree	disagree	agree	agree
1354	firefighter	22	male	han	college or higher	single	former smoker	former drinker	yes	>56	2	agree	agree	agree	agree	agree	agree	agree	disagree	disagree	agree	disagree	disagree	disagree entirely	disagree	disagree	disagree	agree	agree entirely	agree	disagree	disagree	agree
1355	port_worker	29	male	han	college or higher	married	current smoker	never or occasional drinker	no	40-48	7	agree entirely	agree	agree	agree	agree	disagree	agree entirely	disagree	agree entirely	agree	agree entirely	disagree entirely	agree	agree	disagree entirely	agree	agree	agree	agree entirely	agree	agree entirely	agree
1356	port_worker	35	female	han	college or higher	married	never or occasional smoker	never or occasional drinker	no	40-48	1	agree	agree entirely	agree	disagree entirely	disagree	disagree	disagree entirely	disagree entirely	disagree entirely	agree entirely	agree	disagree	disagree entirely	agree	disagree	disagree	disagree	disagree	disagree	agree	agree	agree
1357	port_worker	36	male	han	high school or vocational school	married	current smoker	never or occasional drinker	yes	40-48	2	agree	agree	agree	disagree	agree	agree	disagree	disagree	disagree	disagree	agree	disagree entirely	agree	disagree	agree	disagree	agree	disagree	disagree	agree entirely	agree entirely	agree entirely
1358	port_worker	43	male	han	high school or vocational school	married	current smoker	never or occasional drinker	yes	40-48	1	disagree	agree entirely	disagree	disagree	agree entirely	agree	disagree	disagree	disagree	agree	agree	disagree	agree	disagree	agree	disagree	agree	agree	agree	agree	agree	agree
1359	firefighter	22	male	han	high school or vocational school	single	never or occasional smoker	never or occasional drinker	no	>56	6	agree	agree	agree	agree	agree	agree	agree	agree	agree	agree	agree	agree	agree	agree	agree	agree	agree	agree	agree	agree	agree	agree
1360	firefighter	42	male	han	high school or vocational school	single	never or occasional smoker	never or occasional drinker	yes	>56	4	agree entirely	agree	agree	disagree	agree	disagree	disagree entirely	agree	agree entirely	agree	agree entirely	disagree entirely	agree	disagree	agree	agree	agree	agree	disagree	agree	agree	agree
1361	bus_driver	40	male	han	high school or vocational school	married	current smoker		no	49-56	13	agree	agree	disagree	disagree	agree	disagree	disagree	disagree	disagree	disagree	agree	agree	agree	disagree	disagree	agree	agree	agree	agree	agree	agree	agree
1362	firefighter	25	male	han	college or higher	single	current smoker	never or occasional drinker	yes	>56	3	agree	agree	agree	disagree	agree	disagree	disagree	disagree	agree	agree entirely	agree entirely	disagree	agree	agree	agree	agree	agree	agree	agree	agree	agree	agree
1363	port_worker	29	male	han	high school or vocational school	single	never or occasional smoker	never or occasional drinker	yes	49-56	7	agree entirely	agree entirely	agree	agree	agree	disagree	disagree	agree	agree	disagree	agree	disagree	agree	disagree	agree	agree	agree entirely	agree	agree	agree	agree	agree
1364	port_worker	39	male	han	high school or vocational school	married	never or occasional smoker	current drinker	no	40-48	14	agree	agree	disagree	disagree	agree	agree	disagree	disagree	disagree	agree	agree	disagree	agree	disagree	agree	disagree	agree	agree	agree	agree	agree	agree
1365	port_worker	40	male	other	middle school or lower	married	never or occasional smoker	current drinker	no	40-48	12	agree	agree	agree	agree	agree	agree	agree	agree	agree	disagree	agree	agree	agree	agree	agree	agree	agree	agree	agree	agree	agree	agree
1366	port_worker	47	male	other	high school or vocational school	single	never or occasional smoker	never or occasional drinker	no	>56	5	agree entirely	agree entirely	agree entirely	agree entirely	agree entirely	agree entirely	agree entirely	agree entirely	agree entirely	agree entirely	agree entirely	disagree	agree entirely	agree entirely	agree entirely	agree entirely	agree entirely	agree entirely	agree entirely	agree entirely	agree entirely	agree entirely
1367	port_worker	31	male	han	high school or vocational school	married	never or occasional smoker	never or occasional drinker	no	49-56	5	agree	agree	disagree	disagree	disagree	agree	disagree	disagree	disagree	disagree	agree	disagree	disagree	disagree	agree	disagree	disagree	agree	agree	agree entirely	agree	agree
1368	port_worker	51	male	han	high school or vocational school	married	former smoker	current drinker	no	>56	8	agree	agree	agree	agree	agree	agree	disagree	disagree	disagree	agree	agree	disagree	agree	agree	agree	agree	agree	agree	agree	agree	agree	agree
1369	firefighter	33	male	han	college or higher	married	never or occasional smoker	never or occasional drinker	yes	>56	13	agree entirely	agree entirely	disagree	agree	agree	disagree	agree	agree	agree	disagree	agree	disagree entirely	disagree	agree	disagree	agree	agree	agree	agree	agree	agree	agree
1370	bus_driver	48	male	han	high school or vocational school	other	current smoker		yes	49-56	14	agree	agree entirely	disagree	disagree	agree entirely	agree	disagree	disagree	agree	agree	agree entirely	agree	disagree	disagree	agree	agree	agree	agree	agree	agree	agree	agree
1371	port_worker	31	male	han	high school or vocational school	single	current smoker	never or occasional drinker	no	49-56	3	agree	agree	agree	agree	agree	agree	disagree	agree	agree	disagree entirely	agree	agree	agree	disagree entirely	agree	agree	agree	agree	agree	agree	agree	agree
1372	VDT_operator	42	male	han	college or higher	married				<40	15	agree	agree entirely	disagree	disagree	disagree	disagree	disagree	disagree	disagree	agree	agree	agree	agree	agree	disagree	agree	agree	disagree	agree	agree	agree	agree
1373	bus_driver	38	male	han	middle school or lower	married	current smoker		no	>56	11	agree	agree entirely	disagree	agree	agree entirely	agree	agree	disagree	disagree	agree	disagree	agree	disagree	disagree	agree	agree	agree	agree	agree	agree	agree	agree
1374	port_worker	32	male	han	college or higher	married	never or occasional smoker	never or occasional drinker	no	40-48	6	agree entirely	disagree	agree	disagree	disagree	disagree	disagree	disagree	disagree	agree	agree	disagree	agree	agree	agree	agree	agree	agree	agree	agree	agree	agree
[truncated: 1,863 more rows]

## Sheet: post-intervention
id	jcq_1	jcq_2	jcq_3	jcq_4	jcq_5	jcq_6	jcq_7	jcq_8	jcq_9	jcq_10	jcq_11	jcq_12	jcq_13	jcq_14	jcq_15	jcq_16	jcq_17	jcq_18	jcq_19	jcq_20	jcq_21	jcq_22
[truncated: 3,237 more rows]
